# Supplementary material for: SARS-CoV-2 Pandemic Tracing in Italy Highlights Lineages with Mutational Burden in Growing Subsets
Source: Int J Mol Sci. 2022 Apr 9;23(8):4155. doi: 10.3390/ijms23084155 (PMC9029933; doi:10.3390/ijms23084155)
Supplement: Supplementary file 1 [file ijms-23-04155-s001.zip]

Archive with 6 entries (6 files):
- builds_2020.yaml
- builds_2021.yaml
- clade_signatures.tsv
- Supplementary material.pdf
- Table S2.pdf
- Table S4.xlsx
