# Supplementary material for: SARS-CoV-2 Pandemic Tracing in Italy Highlights Lineages with Mutational Burden in Growing Subsets
Source: Int J Mol Sci. 2022 Apr 9;23(8):4155. doi: 10.3390/ijms23084155 (PMC9029933; doi:10.3390/ijms23084155)
Supplement: Supplementary file 1 [file ijms-23-04155-s001.zip › builds_2020.yaml]

# This is where we define which builds we'd like to run.
# This example includes 4 separate builds, ranging from the regional (global) to location (county) level.
# You can comment-out, remove, or add as many builds as you'd like.

# Each build needs a name, a defined subsampling process, and geographic attributes used for subsampling.
# Geography is specified by build attributes (e.g., `region`, `country`, `division`, `location`) that are referenced from subsampling schemes.

# The default config file, `./defaults/parameters.yaml` has reasonable default subsampling methods for each geographic resolution.
# These subsample primarily from the area of interest ("focus"), and add in background ("contextual") sequences from the rest of the world.
# Contextual sequences that are genetically similar to (hamming distance) and geographically near the focal sequences are heavily prioritized.

# In this example, we use these default methods. See other templates for examples of how to customize this subsampling scheme.

builds:
  italy: # name of the build; this can be anything
    subsampling_scheme: focus_italy # use a custom subsampling scheme defined below
    colors: "my_profiles/italy/colors.tsv"
    title: "SARS-CoV-2 Sequences in Italy"

subsampling:
  focus_italy:
    # Focus samples from Italy
    italy:
      group_by: "division year month"
      max_sequences: 2000
      query: --query "(region == 'Europe') & (country == 'Italy')"

    switzerland:
      group_by: "division year month"
      max_sequences: 579
      query: --query "(region == 'Europe') & (country == 'Switzerland')"

    austria:
      group_by: "division year month"
      max_sequences: 485
      query: --query "(region == 'Europe') & (country == 'Austria')"

    slovenia:
      group_by: "division year month"
      max_sequences: 650
      query: --query "(region == 'Europe') & (country == 'Slovenia')"

    sud_germany:
      group_by: "division year month"
      max_sequences: 286
      query: --query "(region == 'Europe') & (country == 'Germany') & ((division == 'Bavaria') | (division == 'Baden-Wuerttemberg'))"

    # Contextual samples from rest of Europe
    rest_of_the_europe:
      group_by: "country year month"
      max_sequences: 500
      query: --query "(region == 'Europe') & (country != 'Italy') & (country != 'Switzerland') & (country != 'Austria') & (country != 'Slovenia') & (division != 'Bavaria') & (division != 'Baden-Wuerttemberg')"
      priorities:
        type: "proximity"
        focus: "italy"

    # Contextual samples from the rest of the world,
    rest_of_the_world:
      group_by: "country year month"
      max_sequences: 500
      exclude: "--exclude-where 'region=Europe'"
      priorities:
        type: "proximity"
        focus: "italy"

# Here we can specify the colors file & auspice_config to be used for all of the
# above builds - unless otherwise specified in the builds above!
# If you don't specify these, the files in `default_config` folder will be used
files:
  auspice_config: "my_profiles/italy/auspice_config.json"
