# Supplementary material for: SARS-CoV-2 Pandemic Tracing in Italy Highlights Lineages with Mutational Burden in Growing Subsets
Source: Int J Mol Sci. 2022 Apr 9;23(8):4155. doi: 10.3390/ijms23084155 (PMC9029933; doi:10.3390/ijms23084155)
Supplement: Supplementary file 1 [file ijms-23-04155-s001.zip › builds_2021.yaml]

genes: ["ORF1a", "ORF1b", "S", "ORF3a", "M", "N"]
use_nextalign: true

inputs:
  - name: "gisaid" 
    metadata: "data/metadata.tsv"
    sequences: "data/sequences.fasta"

builds:

  italy-dec: # name of the build; this can be anything
    region: Europe
    country: Italy
    subsampling_scheme: italy-dec # use a custom subsampling scheme defined below
    colors: "my_profiles/italy/colors.tsv"
    title: "SARS-CoV-2 Sequences in Italy until 12/31/2020"
    auspice_config: "my_profiles/italy/auspice_config.json"

  italy-jan: # name of the build; this can be anything
    region: Europe
    country: Italy
    subsampling_scheme: italy-jan # use a custom subsampling scheme defined below
    colors: "my_profiles/italy/colors.tsv"
    title: "SARS-CoV-2 Sequences in Italy until 01/31/2021"
    auspice_config: "my_profiles/italy/auspice_config.json"

  italy-feb: # name of the build; this can be anything
    region: Europe
    country: Italy
    subsampling_scheme: italy-feb # use a custom subsampling scheme defined below
    colors: "my_profiles/italy/colors.tsv"
    title: "SARS-CoV-2 Sequences in Italy until 02/28/2021"
    auspice_config: "my_profiles/italy/auspice_config.json"

  italy-mar: # name of the build; this can be anything
    region: Europe
    country: Italy
    subsampling_scheme: italy-mar # use a custom subsampling scheme defined below
    colors: "my_profiles/italy/colors.tsv"
    title: "SARS-CoV-2 Sequences in Italy until 03/31/2021"
    auspice_config: "my_profiles/italy/auspice_config.json"

  italy-apr: # name of the build; this can be anything
    region: Europe
    country: Italy
    subsampling_scheme: italy-apr # use a custom subsampling scheme defined below
    colors: "my_profiles/italy/colors.tsv"
    title: "SARS-CoV-2 Sequences in Italy until 04/30/2021"
    auspice_config: "my_profiles/italy/auspice_config.json"

  italy-may: # name of the build; this can be anything
    region: Europe
    country: Italy
    subsampling_scheme: italy-may # use a custom subsampling scheme defined below
    colors: "my_profiles/italy/colors.tsv"
    title: "SARS-CoV-2 Sequences in Italy until 05/31/2021"
    auspice_config: "my_profiles/italy/auspice_config.json"

  italy-jun: # name of the build; this can be anything
    region: Europe
    country: Italy
    subsampling_scheme: italy-jun # use a custom subsampling scheme defined below
    colors: "my_profiles/italy/colors.tsv"
    title: "SARS-CoV-2 Sequences in Italy until 06/30/2021"
    auspice_config: "my_profiles/italy/auspice_config.json"

  italy-jul: # name of the build; this can be anything
    region: Europe
    country: Italy
    subsampling_scheme: italy-jul # use a custom subsampling scheme defined below
    colors: "my_profiles/italy/colors.tsv"
    title: "SARS-CoV-2 Sequences in Italy until 07/31/2021"
    auspice_config: "my_profiles/italy/auspice_config.json"

  italy-aug: # name of the build; this can be anything
    region: Europe
    country: Italy
    subsampling_scheme: italy-aug # use a custom subsampling scheme defined below
    colors: "my_profiles/italy/colors.tsv"
    title: "SARS-CoV-2 Sequences in Italy until 08/31/2021"
    auspice_config: "my_profiles/italy/auspice_config.json"

  italy-sep: # name of the build; this can be anything
    region: Europe
    country: Italy
    subsampling_scheme: italy-sep # use a custom subsampling scheme defined below
    colors: "my_profiles/italy/colors.tsv"
    title: "SARS-CoV-2 Sequences in Italy until 09/30/2021"
    auspice_config: "my_profiles/italy/auspice_config.json"

subsampling:

  italy-dec:
    country:
      group_by: "division year month"
      max_sequences: 3000
      max_date: "--max-date 2020-12-31"
      query: --query "(region == 'Europe') & (country == 'Italy') & (date_submitted < '2021-02-16')"
    region:
      group_by: "country year month"
      max_sequences: 500
      max_date: "--max-date 2020-12-31"
      query: --query "(region == 'Europe') & (country != 'Italy') & (date_submitted < '2021-02-16')"
      priorities:
        type: "proximity"
        focus: "country"
    global:
      group_by: "country year month"
      max_sequences: 500
      max_date: "--max-date 2020-12-31"
      query: --query "(region != 'Europe') & (date_submitted < '2021-02-16')"
      priorities:
        type: "proximity"
        focus: "country"

  italy-jan:
    country_early:
      group_by: "division year month"
      max_sequences: 100
      max_date: "--max-date 2020-01-31"
      query: --query "(region == 'Europe') & (country == 'Italy') & (date_submitted < '2021-02-16')"
    region_early:
      group_by: "country year month"
      max_sequences: 15
      max_date: "--max-date 2020-01-31"
      query: --query "(region == 'Europe') & (country != 'Italy') & (date_submitted < '2021-02-16')"
      priorities:
        type: "proximity"
        focus: "country_early"
    global_early:
      group_by: "country year month"
      max_sequences: 15
      max_date: "--max-date 2020-01-31"
      query: --query "(region != 'Europe') & (date_submitted < '2021-02-16')"
      priorities:
        type: "proximity"
        focus: "country_early"
    country_late:
      group_by: "division year month"
      max_sequences: 3000
      min_date: "--min-date 2020-01-31"
      max_date: "--max-date 2021-01-31"
      query: --query "(region == 'Europe') & (country == 'Italy') & (date_submitted < '2021-02-16')"
    region_late:
      group_by: "country year month"
      max_sequences: 500
      min_date: "--min-date 2020-01-31"
      max_date: "--max-date 2021-01-31"
      query: --query "(region == 'Europe') & (country != 'Italy') & (date_submitted < '2021-02-16')"
      priorities:
        type: "proximity"
        focus: "country_late"
    global_late:
      group_by: "country year month"
      max_sequences: 500
      min_date: "--min-date 2020-01-31"
      max_date: "--max-date 2021-01-31"
      query: --query "(region != 'Europe') & (date_submitted < '2021-02-16')"
      priorities:
        type: "proximity"
        focus: "country_late"

  italy-feb:
    country_early:
      group_by: "division year month"
      max_sequences: 200
      max_date: "--max-date 2020-02-28"
      query: --query "(region == 'Europe') & (country == 'Italy') & (date_submitted < '2021-03-16')"
    region_early:
      group_by: "country year month"
      max_sequences: 30
      max_date: "--max-date 2020-02-28"
      query: --query "(region == 'Europe') & (country != 'Italy') & (date_submitted < '2021-03-16')"
      priorities:
        type: "proximity"
        focus: "country_early"
    global_early:
      group_by: "country year month"
      max_sequences: 30
      max_date: "--max-date 2020-02-28"
      query: --query "(region != 'Europe') & (date_submitted < '2021-03-16')"
      priorities:
        type: "proximity"
        focus: "country_early"
    country_late:
      group_by: "division year month"
      max_sequences: 3000
      min_date: "--min-date 2020-02-28"
      max_date: "--max-date 2021-02-28"
      query: --query "(region == 'Europe') & (country == 'Italy') & (date_submitted < '2021-03-16')"
    region_late:
      group_by: "country year month"
      max_sequences: 500
      min_date: "--min-date 2020-02-28"
      max_date: "--max-date 2021-02-28"
      query: --query "(region == 'Europe') & (country != 'Italy') & (date_submitted < '2021-03-16')"
      priorities:
        type: "proximity"
        focus: "country_late"
    global_late:
      group_by: "country year month"
      max_sequences: 500
      min_date: "--min-date 2020-02-28"
      max_date: "--max-date 2021-02-28"
      query: --query "(region != 'Europe') & (date_submitted < '2021-03-16')"
      priorities:
        type: "proximity"
        focus: "country_late"

  italy-mar:
    country_early:
      group_by: "division year month"
      max_sequences: 300
      max_date: "--max-date 2020-03-31"
      query: --query "(region == 'Europe') & (country == 'Italy') & (date_submitted < '2021-04-16')"
    region_early:
      group_by: "country year month"
      max_sequences: 45
      max_date: "--max-date 2020-03-31"
      query: --query "(region == 'Europe') & (country != 'Italy') & (date_submitted < '2021-04-16')"
      priorities:
        type: "proximity"
        focus: "country_early"
    global_early:
      group_by: "country year month"
      max_sequences: 45
      max_date: "--max-date 2020-03-31"
      query: --query "(region != 'Europe') & (date_submitted < '2021-04-16')"
      priorities:
        type: "proximity"
        focus: "country_early"
    country_late:
      group_by: "division year month"
      max_sequences: 3000
      min_date: "--min-date 2020-03-31"
      max_date: "--max-date 2021-03-31"
      query: --query "(region == 'Europe') & (country == 'Italy') & (date_submitted < '2021-04-16')"
    region_late:
      group_by: "country year month"
      max_sequences: 500
      min_date: "--min-date 2020-03-31"
      max_date: "--max-date 2021-03-31"
      query: --query "(region == 'Europe') & (country != 'Italy') & (date_submitted < '2021-04-16')"
      priorities:
        type: "proximity"
        focus: "country_late"
    global_late:
      group_by: "country year month"
      max_sequences: 500
      min_date: "--min-date 2020-03-31"
      max_date: "--max-date 2021-03-31"
      query: --query "(region != 'Europe') & (date_submitted < '2021-04-16')"
      priorities:
        type: "proximity"
        focus: "country_late"

  italy-apr:
    country_early:
      group_by: "division year month"
      max_sequences: 400
      max_date: "--max-date 2020-04-30"
      query: --query "(region == 'Europe') & (country == 'Italy') & (date_submitted < '2021-05-16')"
    region_early:
      group_by: "country year month"
      max_sequences: 60
      max_date: "--max-date 2020-04-30"
      query: --query "(region == 'Europe') & (country != 'Italy') & (date_submitted < '2021-05-16')"
      priorities:
        type: "proximity"
        focus: "country_early"
    global_early:
      group_by: "country year month"
      max_sequences: 60
      max_date: "--max-date 2020-04-30"
      query: --query "(region != 'Europe') & (date_submitted < '2021-05-16')"
      priorities:
        type: "proximity"
        focus: "country_early"
    country_late:
      group_by: "division year month"
      max_sequences: 3000
      min_date: "--min-date 2020-04-30"
      max_date: "--max-date 2021-04-30"
      query: --query "(region == 'Europe') & (country == 'Italy') & (date_submitted < '2021-05-16')"
    region_late:
      group_by: "country year month"
      max_sequences: 500
      min_date: "--min-date 2020-04-30"
      max_date: "--max-date 2021-04-30"
      query: --query "(region == 'Europe') & (country != 'Italy') & (date_submitted < '2021-05-16')"
      priorities:
        type: "proximity"
        focus: "country_late"
    global_late:
      group_by: "country year month"
      max_sequences: 500
      min_date: "--min-date 2020-04-30"
      max_date: "--max-date 2021-04-30"
      query: --query "(region != 'Europe') & (date_submitted < '2021-05-16')"
      priorities:
        type: "proximity"
        focus: "country_late"

  italy-may:
    country_early:
      group_by: "division year month"
      max_sequences: 500
      max_date: "--max-date 2020-05-31"
      query: --query "(region == 'Europe') & (country == 'Italy') & (date_submitted < '2021-06-16')"
    region_early:
      group_by: "country year month"
      max_sequences: 75
      max_date: "--max-date 2020-05-31"
      query: --query "(region == 'Europe') & (country != 'Italy') & (date_submitted < '2021-06-16')"
      priorities:
        type: "proximity"
        focus: "country_early"
    global_early:
      group_by: "country year month"
      max_sequences: 75
      max_date: "--max-date 2020-05-31"
      query: --query "(region != 'Europe') & (date_submitted < '2021-06-16')"
      priorities:
        type: "proximity"
        focus: "country_early"
    country_late:
      group_by: "division year month"
      max_sequences: 3000
      min_date: "--min-date 2020-05-31"
      max_date: "--max-date 2021-05-31"
      query: --query "(region == 'Europe') & (country == 'Italy') & (date_submitted < '2021-06-16')"
    region_late:
      group_by: "country year month"
      max_sequences: 500
      min_date: "--min-date 2020-05-31"
      max_date: "--max-date 2021-05-31"
      query: --query "(region == 'Europe') & (country != 'Italy') & (date_submitted < '2021-06-16')"
      priorities:
        type: "proximity"
        focus: "country_late"
    global_late:
      group_by: "country year month"
      max_sequences: 500
      min_date: "--min-date 2020-05-31"
      max_date: "--max-date 2021-05-31"
      query: --query "(region != 'Europe') & (date_submitted < '2021-06-16')"
      priorities:
        type: "proximity"
        focus: "country_late"

  italy-jun:
    country_early:
      group_by: "division year month"
      max_sequences: 600
      max_date: "--max-date 2020-06-30"
      query: --query "(region == 'Europe') & (country == 'Italy') & (date_submitted < '2021-07-16')"
    region_early:
      group_by: "country year month"
      max_sequences: 90
      max_date: "--max-date 2020-06-30"
      query: --query "(region == 'Europe') & (country != 'Italy') & (date_submitted < '2021-07-16')"
      priorities:
        type: "proximity"
        focus: "country_early"
    global_early:
      group_by: "country year month"
      max_sequences: 90
      max_date: "--max-date 2020-06-30"
      query: --query "(region != 'Europe') & (date_submitted < '2021-07-16')"
      priorities:
        type: "proximity"
        focus: "country_early"
    country_late:
      group_by: "division year month"
      max_sequences: 3000
      min_date: "--min-date 2020-06-30"
      max_date: "--max-date 2021-06-30"
      query: --query "(region == 'Europe') & (country == 'Italy') & (date_submitted < '2021-07-16')"
    region_late:
      group_by: "country year month"
      max_sequences: 500
      min_date: "--min-date 2020-06-30"
      max_date: "--max-date 2021-06-30"
      query: --query "(region == 'Europe') & (country != 'Italy') & (date_submitted < '2021-07-16')"
      priorities:
        type: "proximity"
        focus: "country_late"
    global_late:
      group_by: "country year month"
      max_sequences: 500
      min_date: "--min-date 2020-06-30"
      max_date: "--max-date 2021-06-30"
      query: --query "(region != 'Europe') & (date_submitted < '2021-07-16')"
      priorities:
        type: "proximity"
        focus: "country_late"

  italy-jul:
    country_early:
      group_by: "division year month"
      max_sequences: 700
      max_date: "--max-date 2020-07-31"
      query: --query "(region == 'Europe') & (country == 'Italy') & (date_submitted < '2021-08-16')"
    region_early:
      group_by: "country year month"
      max_sequences: 105
      max_date: "--max-date 2020-07-31"
      query: --query "(region == 'Europe') & (country != 'Italy') & (date_submitted < '2021-08-16')"
      priorities:
        type: "proximity"
        focus: "country_early"
    global_early:
      group_by: "country year month"
      max_sequences: 105
      max_date: "--max-date 2020-07-31"
      query: --query "(region != 'Europe') & (date_submitted < '2021-08-16')"
      priorities:
        type: "proximity"
        focus: "country_early"
    country_late:
      group_by: "division year month"
      max_sequences: 3000
      min_date: "--min-date 2020-07-31"
      max_date: "--max-date 2021-07-31"
      query: --query "(region == 'Europe') & (country == 'Italy') & (date_submitted < '2021-08-16')"
    region_late:
      group_by: "country year month"
      max_sequences: 500
      min_date: "--min-date 2020-07-31"
      max_date: "--max-date 2021-07-31"
      query: --query "(region == 'Europe') & (country != 'Italy') & (date_submitted < '2021-08-16')"
      priorities:
        type: "proximity"
        focus: "country_late"
    global_late:
      group_by: "country year month"
      max_sequences: 500
      min_date: "--min-date 2020-07-31"
      max_date: "--max-date 2021-07-31"
      query: --query "(region != 'Europe') & (date_submitted < '2021-08-16')"
      priorities:
        type: "proximity"
        focus: "country_late"

  italy-aug:
    country_early:
      group_by: "division year month"
      max_sequences: 800
      max_date: "--max-date 2020-08-31"
      query: --query "(region == 'Europe') & (country == 'Italy') & (date_submitted < '2021-09-16')"
    region_early:
      group_by: "country year month"
      max_sequences: 120
      max_date: "--max-date 2020-08-31"
      query: --query "(region == 'Europe') & (country != 'Italy') & (date_submitted < '2021-09-16')"
      priorities:
        type: "proximity"
        focus: "country_early"
    global_early:
      group_by: "country year month"
      max_sequences: 120
      max_date: "--max-date 2020-08-31"
      query: --query "(region != 'Europe') & (date_submitted < '2021-09-16')"
      priorities:
        type: "proximity"
        focus: "country_early"
    country_late:
      group_by: "division year month"
      max_sequences: 3000
      min_date: "--min-date 2020-08-31"
      max_date: "--max-date 2021-08-31"
      query: --query "(region == 'Europe') & (country == 'Italy') & (date_submitted < '2021-09-16')"
    region_late:
      group_by: "country year month"
      max_sequences: 500
      min_date: "--min-date 2020-08-31"
      max_date: "--max-date 2021-08-31"
      query: --query "(region == 'Europe') & (country != 'Italy') & (date_submitted < '2021-09-16')"
      priorities:
        type: "proximity"
        focus: "country_late"
    global_late:
      group_by: "country year month"
      max_sequences: 500
      min_date: "--min-date 2020-08-31"
      max_date: "--max-date 2021-08-31"
      query: --query "(region != 'Europe') & (date_submitted < '2021-09-16')"
      priorities:
        type: "proximity"
        focus: "country_late"

  italy-sep:
    country_early:
      group_by: "division year month"
      max_sequences: 900
      max_date: "--max-date 2020-09-30"
      query: --query "(region == 'Europe') & (country == 'Italy') & (date_submitted < '2021-10-16')"
    region_early:
      group_by: "country year month"
      max_sequences: 135
      max_date: "--max-date 2020-09-30"
      query: --query "(region == 'Europe') & (country != 'Italy') & (date_submitted < '2021-10-16')"
      priorities:
        type: "proximity"
        focus: "country_early"
    global_early:
      group_by: "country year month"
      max_sequences: 135
      max_date: "--max-date 2020-09-30"
      query: --query "(region != 'Europe') & (date_submitted < '2021-10-16')"
      priorities:
        type: "proximity"
        focus: "country_early"
    country_late:
      group_by: "division year month"
      max_sequences: 3000
      min_date: "--min-date 2020-09-30"
      max_date: "--max-date 2021-09-30"
      query: --query "(region == 'Europe') & (country == 'Italy') & (date_submitted < '2021-10-16')"
    region_late:
      group_by: "country year month"
      max_sequences: 500
      min_date: "--min-date 2020-09-30"
      max_date: "--max-date 2021-09-30"
      query: --query "(region == 'Europe') & (country != 'Italy') & (date_submitted < '2021-10-16')"
      priorities:
        type: "proximity"
        focus: "country_late"
    global_late:
      group_by: "country year month"
      max_sequences: 500
      min_date: "--min-date 2020-09-30"
      max_date: "--max-date 2021-09-30"
      query: --query "(region != 'Europe') & (date_submitted < '2021-10-16')"
      priorities:
        type: "proximity"
        focus: "country_late"
