# Supplementary material for: SARS-CoV-2 Pandemic Tracing in Italy Highlights Lineages with Mutational Burden in Growing Subsets
Source: Int J Mol Sci. 2022 Apr 9;23(8):4155. doi: 10.3390/ijms23084155 (PMC9029933; doi:10.3390/ijms23084155)
Supplement: Supplementary file 1 [file ijms-23-04155-s001.zip › clade_signatures.tsv]

clade	gene	site	alt
19A	nuc	8782	C
19A	nuc	14408	C
19B	nuc	8782	T
19B	nuc	28144	C
20A	nuc	8782	C
20A	nuc	14408	T
20A	nuc	23403	G
20B	nuc	8782	C
20B	nuc	14408	T
20B	nuc	23403	G
20B	nuc	28881	A
20B	nuc	28882	A
20C	nuc	1059	T
20C	nuc	8782	C
20C	nuc	14408	T
20C	nuc	23403	G
20C	nuc	25563	T
20D	nuc	4002	T
20D	nuc	10097	A
20D	nuc	13536	T
20D	nuc	23731	T
20E (EU1)	nuc	8782	C
20E (EU1)	nuc	14408	T
20E (EU1)	nuc	23403	G
20E (EU1)	nuc	22227	T
20E (EU1)	nuc	28932	T
20E (EU1)	nuc	29645	T
20A.EU2	nuc	8782	C
20A.EU2	nuc	14408	T
20A.EU2	nuc	23403	G
20A.EU2	nuc	18877	T
20A.EU2	nuc	22992	A
20F	nuc	1163	T
20F	nuc	7540	C
20F	nuc	16647	T
20F	nuc	18555	T
20F	nuc	22992	A
20F	nuc	23401	A
20G	nuc	10319	T
20G	nuc	18424	G
20G	nuc	21304	T
20G	nuc	25907	T
20G	nuc	27964	T
20G	nuc	28472	T
20G	nuc	28869	T
20H (Beta, V2)	nuc	1059	T
20H (Beta, V2)	nuc	8782	C
20H (Beta, V2)	nuc	14408	T
20H (Beta, V2)	nuc	23403	G
20H (Beta, V2)	nuc	25563	T
20H (Beta, V2)	nuc	23063	T
20H (Beta, V2)	nuc	23012	A
20H (Beta, V2)	nuc	26456	T
20I (Alpha, V1)	nuc	8782	C
20I (Alpha, V1)	nuc	14408	T
20I (Alpha, V1)	nuc	23403	G
20I (Alpha, V1)	nuc	28881	A
20I (Alpha, V1)	nuc	28882	A
20I (Alpha, V1)	nuc	23063	T
20I (Alpha, V1)	nuc	14676	T
20I (Alpha, V1)	nuc	15279	T
20J (Gamma, V3)	nuc	733	C
20J (Gamma, V3)	nuc	2749	T
20J (Gamma, V3)	nuc	3828	T
20J (Gamma, V3)	nuc	5648	C
20J (Gamma, V3)	nuc	12778	T
20J (Gamma, V3)	nuc	13860	T
21A (Delta)	nuc	21618	G
21A (Delta)	nuc	23403	G
21A (Delta)	nuc	26767	C
21A (Delta)	nuc	28461	G
21B (Kappa)	nuc	17523	T
21B (Kappa)	nuc	22917	G
21B (Kappa)	nuc	23012	C
21B (Kappa)	nuc	27638	C
21B (Kappa)	nuc	28881	T
21B (Kappa)	nuc	29402	T
21C (Epsilon)	nuc	17014	T
21C (Epsilon)	nuc	21600	T
21C (Epsilon)	nuc	22018	T
21C (Epsilon)	nuc	22917	G
21D (Eta)	nuc	14407	T
21D (Eta)	nuc	21717	G
21D (Eta)	nuc	26305	T
21D (Eta)	nuc	24224	C
21D (Eta)	nuc	24748	T
21E (Theta)	nuc	12049	T
21E (Theta)	nuc	23341	C
21E (Theta)	nuc	23604	A
21E (Theta)	nuc	24187	A
21E (Theta)	nuc	24836	A
21F (Iota)	nuc	16500	C
21F (Iota)	nuc	20262	G
21F (Iota)	nuc	21575	T
21F (Iota)	nuc	22320	G
21G (Lambda)	nuc	21786	T
21G (Lambda)	nuc	21789	T
21G (Lambda)	nuc	22917	A
21G (Lambda)	nuc	23031	C
21H (Mu)	nuc	11451	G
21H (Mu)	nuc	13057	T
21H (Mu)	nuc	17491	T
21H (Mu)	nuc	21995	A
21H (Mu)	nuc	21993	C
21H (Mu)	nuc	22599	A
21I (Delta)	nuc	5184	T
21I (Delta)	nuc	9891	T
21I (Delta)	nuc	21618	G
21I (Delta)	nuc	22227	T
21I (Delta)	nuc	23403	G
21I (Delta)	nuc	26767	C
21I (Delta)	nuc	28461	G
21J (Delta)	nuc	11332	G
21J (Delta)	nuc	19220	T
21J (Delta)	nuc	21618	G
21J (Delta)	nuc	23403	G
21J (Delta)	nuc	26767	C
21J (Delta)	nuc	28461	G
21K (Omicron)	nuc	15240	T
21K (Omicron)	nuc	23202	A
21K (Omicron)	nuc	23525	T
21K (Omicron)	nuc	23599	G
21K (Omicron)	nuc	24424	T
21K (Omicron)	nuc	27259	C
21L (Omicron)	nuc	21618	T
21L (Omicron)	nuc	22775	A
21L (Omicron)	nuc	23525	T
21L (Omicron)	nuc	23599	G
21L (Omicron)	nuc	24424	T
21L (Omicron)	nuc	27259	C
21M (Omicron)	nuc	23525	T
21M (Omicron)	nuc	23599	G
21M (Omicron)	nuc	27259	C
