# Supplementary material for: SARS-CoV-2 Pandemic Tracing in Italy Highlights Lineages with Mutational Burden in Growing Subsets
Source: Int J Mol Sci. 2022 Apr 9;23(8):4155. doi: 10.3390/ijms23084155 (PMC9029933; doi:10.3390/ijms23084155)
Supplement: Supplementary file 1 [file ijms-23-04155-s001.zip › Table S4.xlsx]

## Sheet: 2020
gisaid_epi_isl	originating_lab	submitting_lab	authors
EPI_ISL_402125	National Institute for Communicable Disease Control and Prevention (ICDC) Chinese Center for Disease Control and Prevention (China CDC)	National Institute for Communicable Disease Control and Prevention (ICDC) Chinese Center for Disease Control and Prevention (China CDC)	Zhang et al
EPI_ISL_404253	IL Department of Public Health Chicago Laboratory	Pathogen Discovery, Respiratory Viruses Branch, Division of Viral Diseases, Centers for Disease Control and Prevention	Ying Tao et al
EPI_ISL_406798	General Hospital of Central Theater Command of People's Liberation Army of China	BGI & Institute of Microbiology, Chinese Academy of Sciences & Shandong First Medical University & Shandong Academy of Medical Sciences & General Hospital of Central Theater Command of People's Liberation Army of China	Weijun Chen et al
EPI_ISL_406862	Charité Universitätsmedizin Berlin, Institute of Virology; Institut für Mikrobiologie der Bundeswehr, Munich	Charité Universitätsmedizin Berlin, Institute of Virology	Victor M Corman et al
EPI_ISL_407071	Respiratory Virus Unit, Microbiology Services Colindale, Public Health England	Respiratory Virus Unit, Microbiology Services Colindale, Public Health England	Monica Galiano et al
EPI_ISL_407079	Lapland Central Hospital	Department of Virology, University of Helsinki and Helsinki University Hospital, Helsinki, Finland	Teemu Smura et al
EPI_ISL_407976	KU Leuven, Clinical and Epidemiological Virology	KU Leuven, Clinical and Epidemiological Virology	Bert Vanmechelen et al
EPI_ISL_408431	Sorbonne Université, Inserm et Assistance Publique-Hôpitaux de Paris (Pitié Salpétrière)	National Reference Center for Viruses of Respiratory Infections, Institut Pasteur, Paris	Mélanie Albert et al
EPI_ISL_410301	National Influenza Centre, National Public Health Laboratory, Kathmandu, Nepal	The University of Hong Kong	Ranjit Sah et al
EPI_ISL_410532	Dept. of Pathology, National Institute of Infectious Diseases	Pathogen Genomics Center, National Institute of Infectious Diseases	Tsuyoshi Sekizuka et al
EPI_ISL_410545	INMI Lazzaro Spallanzani IRCCS	Laboratory of Virology, INMI Lazzaro Spallanzani IRCCS	Maria R. Capobianchi et al
EPI_ISL_410546	INMI Lazzaro Spallanzani IRCCS	Laboratory of Virology, INMI Lazzaro Spallanzani IRCCS	Maria R. Capobianchi et al
EPI_ISL_411902	Virology Unit, Institut Pasteur du Cambodge.	Virology Unit, Institut Pasteur du Cambodge (Sequencing done by: Jessica E Manning/Jennifer A Bohl at Malaria and Vector Research Research Laboratory, National Institute of Allergy and Infectious Diseases and Vida Ahyong from Chan-Zuckerberg Biohub)	Erik A Karlsson et al
EPI_ISL_411915	Laboratory Medicine	Department of Laboratory Medicine, Lin-Kou Chang Gung Memorial Hospital, Taoyuan, Taiwan.	Kuo-Chien Tsao et al
EPI_ISL_412870	Division of Viral Diseases, Center for Laboratory Control of Infectious Diseases, Korea Centers for Diseases Control and Prevention	Division of Viral Diseases, Center for Laboratory Control of Infectious Diseases, Korea Centers for Diseases Control and Prevention	Jeong-Min Kim et al
EPI_ISL_412912	State Health Office Baden-Württemberg	Charité Universitätsmedizin Berlin, Institute of Virology	Victor M Corman et al
EPI_ISL_412965	BCCDC Public Health Laboratory	BCCDC Public Health Laboratory	Harrigan et al
EPI_ISL_412971	HUS Diagnostiikkakeskus, Hallinto	Department of Virology Faculty of Medicine, Medicum University of Helsinki	Teemu Smura et al
EPI_ISL_412973	Department of Infectious Diseases, Istituto Superiore di Sanità, Roma , Italy	Virology Laboratory, Scientific Department, Army Medical Center	Paola Stefanelli et al
EPI_ISL_412974	Department of Infectious Diseases, Istituto Superiore di Sanità, Rome, Italy	Virology Laboratory, Scientific Department, Army Medical Center	Paola Stefanelli et al
EPI_ISL_413019	Department of Internal Medicine, Triemli Hospital	Institute of Medical Virology, University of Zurich	Stefan Schmutz et al
EPI_ISL_413020	Department of Internal Medicine, Triemli Hospital	Institute of Medical Virology, University of Zurich	Stefan Schmutz et al
EPI_ISL_413024	Division of Infectious Diseases, University Hospital Zurich	Institute of Medical Virology, University of Zurich	Stefan Schmutz et al
EPI_ISL_413489	Laboratorio di Microbiologia e Virologia, Università Vita-Salute San Raffaele, Milano	Laboratorio di Microbiologia e Virologia, Università Vita-Salute San Raffaele, Milano	R.A Diotti et al
EPI_ISL_413490	Auckland Hospital	Institute of Environmental Science and Research (ESR)	Matt Storey et al
EPI_ISL_413522	Indian Council of Medical Research - National Institute of Virology	National Influenza Center, Indian Council of Medical Research - National Institute of Virology	Potdar V et al
EPI_ISL_413550	Centre for Human and Zoonotic Virology (CHAZVY), College of Medicine University of Lagos/Lagos University Teaching Hospital (LUTH), part of the Laboratory Network of the Nigeria Centre for Disease Control (NCDC)	African Centre of Excellence for Genomics of Infectious Diseases (ACEGID), Redeemer's University, Ede, Osun State, Nigeria	Oluniyi P.E. et al
EPI_ISL_413593	Laboratoire National de Santé	Erasmus Medical Center	David Nieuwenhuijse et al
EPI_ISL_413594	Centre for Infectious Diseases and Microbiology Laboratory Services	NSW Health Pathology - Institute of Clinical Pathology and Medical Research; Westmead Hospital; University of Sydney	Rockett R et al
EPI_ISL_413996	Laboratoire de Virologie, HUG	Swiss National Reference Centre for Influenza	LAUBSCHER Florian et al. et al
EPI_ISL_413999	Laboratoire de Virologie, HUG	Swiss National Reference Centre for Influenza	LAUBSCHER Florian et al. et al
EPI_ISL_414015	Hospital São Joaquim Beneficencia Portuguesa	Instituto Adolfo Lutz, Interdiciplinary Procedures Center, Strategic Laboratory	Claudio Tavares Sacchi et al
EPI_ISL_414019	Laboratoire de Virologie, HUG	Swiss National Reference Centre for Influenza	LAUBSCHER Florian et al. et al
EPI_ISL_414021	Laboratoire de Virologie, HUG	Swiss National Reference Centre for Influenza	LAUBSCHER Florian et al. et al
EPI_ISL_414022	Laboratoire de Virologie, HUG	Swiss National Reference Centre for Influenza	LAUBSCHER Florian et al. et al
EPI_ISL_414521	Bundeswehr Institute of Microbiology	Bundeswehr Institute of Microbiology	Mathias C Walter et al
EPI_ISL_414640	Department of Virology and Immunology, University of Helsinki and Helsinki University Hospital, Huslab Finland	Department of Virology, Faculty of Medicine, University of Helsinki, Helsinki, Finland	Teemu Smura et al
EPI_ISL_415456	University Hospitals of Geneva Laboratory of Virology	University Hospitals of Geneva Laboratory of Virology	Laubscher F. et al
EPI_ISL_415457	University Hospitals of Geneva Laboratory of Virology	University Hospitals of Geneva Laboratory of Virology	Laubscher F. et al
EPI_ISL_415458	University Hospitals of Geneva Laboratory of Virology	University Hospitals of Geneva Laboratory of Virology	Laubscher F. et al
EPI_ISL_415459	University Hospitals of Geneva Laboratory of Virology	University Hospitals of Geneva Laboratory of Virology	Laubscher F. et al
EPI_ISL_415641	R. G. Lugar Center for Public Health Research, National Center for Disease Control and Public Health (NCDC) of Georgia.	R. G. Lugar Center for Public Health Research, National Center for Disease Control and Public Health (NCDC) of Georgia.	Nato Kotaria et al
EPI_ISL_415698	University Hospitals of Geneva Laboratory of Virology	University Hospitals of Geneva Laboratory of Virology	Laubscher F. et al
EPI_ISL_415699	University Hospitals of Geneva Laboratory of Virology	University Hospitals of Geneva Laboratory of Virology	Laubscher F. et al
EPI_ISL_415700	University Hospitals of Geneva Laboratory of Virology	University Hospitals of Geneva Laboratory of Virology	Laubscher F. et al
EPI_ISL_415705	University Hospitals of Geneva Laboratory of Virology	University Hospitals of Geneva Laboratory of Virology	Laubscher F. et al
EPI_ISL_416143	Department of Virus and Microbiological Special diagnostics, Statens Serum Institut, Copenhagen, Denmark.	ViFU	Morten Rasmussen et al
EPI_ISL_416429	National Influenza Center, National Institute of Hygiene and Epidemiology (NIHE)	National Influenza Center, National Institute of Hygiene and Epidemiology (NIHE)	Le Quynh Mai et al
EPI_ISL_416482	R. G. Lugar Center for Public Health Research, National Center for Disease Control and Public Health (NCDC) of Georgia.	R. G. Lugar Center for Public Health Research, National Center for Disease Control and Public Health (NCDC) of Georgia.	Adam Kotorashvili et al
EPI_ISL_416484	Servicio de Microbiología. Consorcio Hospital General Universitario de Valencia	Sequencing and Bioinformatics Service and Molecular Epidemiology Research Group. FISABIO-Public Health	Maria Dolores Ocete et al
EPI_ISL_416574	Japanese Quarantine Stations	Pathogen Genomics Center, National Institute of Infectious Diseases	Tsuyoshi Sekizuka et al
EPI_ISL_416697	UW Virology Lab	UW Virology Lab	Pavitra Roychoudhury et al
EPI_ISL_416742	NRL for Influenza, Centrum Epidemiology and Microbiology of National Institute of Public Health, Czech Republic	Charite Universitaetsmedizin Berlin, Institute of Virology	Victor M Corman et al
EPI_ISL_416743	NRL for Influenza, Centrum Epidemiology and Microbiology of National Institute of Public Health, Czech Republic	Charite Universitaetsmedizin Berlin, Institute of Virology	Victor M Corman et al
EPI_ISL_416866	National Public Health Laboratory	Malaysia Genome Institute	Mohd Noor Mat Isa et al
EPI_ISL_417418	Laboratory of Molecular Virology International Center fro Genetic Engineering and Biotechnology (ICGEB)	ARGO Open Lab Platform for Genome sequencing	Licastro D et al
EPI_ISL_417419	Laboratory of Molecular Virology International Center for Genetic Engineering and Biotechnology (ICGEB)	ARGO Open Lab Platform for Genome sequencing	Licastro D et al
EPI_ISL_417421	Laboratory of Molecular Virology International Center for Genetic Engineering and Biotechnology (ICGEB)	ARGO Open Lab Platform for Genome sequencing	Licastro D et al
EPI_ISL_417423	Laboratory of Molecular Virology International Center for Genetic Engineering and Biotechnology (ICGEB)	ARGO Open Lab Platform for Genome sequencing	Licastro D et al
EPI_ISL_417424	KU Leuven, Clinical and Epidemiological Virology	KU Leuven, Clinical and Epidemiological Virology	Joan Marti-Carerras et al
EPI_ISL_417438	Viral Respiratory Lab, National Institute for Biomedical Research (INRB)	Pathogen Sequencing Lab, National Institute for Biomedical Research (INRB)	Placide Mbala-Kingebeni et al
EPI_ISL_417445	Laboratory of Infectious Diseases, Department of Biomedical and Clinical Sciences L. Sacco, University of Milan	Laboratory of Infectious Diseases, Department of Biomedical and Clinical Sciences L. Sacco, University of Milan	Gianguglielmo Zehender et al
EPI_ISL_417446	Laboratory of Infectious Diseases, Department of Biomedical and Clinical Sciences L. Sacco, University of Milan	Laboratory of Infectious Diseases, Department of Biomedical and Clinical Sciences L. Sacco, University of Milan	Gianguglielmo Zehender et al
EPI_ISL_417447	Laboratory of Infectious Diseases, Department of Biomedical and Clinical Sciences L. Sacco, University of Milan	Laboratory of Infectious Diseases, Department of Biomedical and Clinical Sciences L. Sacco, University of Milan	Gianguglielmo Zehender et al
EPI_ISL_417488	Oslo University Hospital, Department of Medical Microbiology	Norwegian Institute of Public Health, Department of Virology	Kathrine Stene-Johansen et al
EPI_ISL_417491	Virology Laboratory, Department of Biomedical Sciences and Public Health, University Politecnica delle Marche	Virology and Legal Medicine Laboratories, Department of Biomedical Sciences and Public Health, University Politecnica delle Marche	Bagnarelli et al
EPI_ISL_417582	The National University Hospital of Iceland	deCODE genetics	Daniel F Gudbjartsson et al
EPI_ISL_417765	The National University Hospital of Iceland	deCODE genetics	Daniel F Gudbjartsson et al
EPI_ISL_417877	Institute of Virology, Biomedical Research Center of the Slovak Academy of Sciences, Bratislava; Public Health Authority of the Slovak Republic, Bratislava	Institute of Virology, Biomedical Research Center of the Slovak Academy of Sciences, Bratislava; Comenius University Science Park, Bratislava	Monika Slávikova et al
EPI_ISL_417921	INMI Lazzaro Spallanzani IRCCS	Laboratory of Virology, INMI Lazzaro Spallanzani IRCCS	Martina Rueca et al
EPI_ISL_417922	INMI Lazzaro Spallanzani IRCCS	Laboratory of Virology, INMI Lazzaro Spallanzani IRCCS	Cesare E. M. Gruber et al
EPI_ISL_417923	INMI Lazzaro Spallanzani IRCCS	Laboratory of Virology, INMI Lazzaro Spallanzani IRCCS	Francesco Messina et al
EPI_ISL_417989	Centro Hospitalar e Universitario de Sao Joao, Porto	Instituto Nacional de Saude (INSA)	Guiomar et al et al
EPI_ISL_418206	Institut Pasteur Dakar	Institut Pasteur de Dakar	Ndongo Dia et al
EPI_ISL_418207	Institut Pasteur Dakar	Institut Pasteur de Dakar	Ndongo Dia et al
EPI_ISL_418242	NIC Viral Respiratory Unit - Institut Pasteur of Algeria	National Reference Center for Viruses of Respiratory Infections, Institut Pasteur, Paris	Mélanie Albert et al
EPI_ISL_418255	Presidio Ospedaliero "S. Spirito" - PESCARA	Istituto Zooprofilattico Sperimentale dell'Abruzzo e Molise "G. Caporale"	Lorusso A et al
EPI_ISL_418256	Ospedale “San Liberatore” di Atri	Istituto Zooprofilattico Sperimentale dell'Abruzzo e Molise "G. Caporale"	Lorusso A et al
EPI_ISL_418257	Ospedale Civile Giuseppe Mazzini, Teramo	Istituto Zooprofilattico Sperimentale dell'Abruzzo e Molise "G.Caporale"	Lorusso A et al
EPI_ISL_418258	Presidio ospedaliero "Santo Spirito"	Istituto Zooprofilattico Sperimentale dell'Abruzzo e Molise "G. Caporale"	Lorusso A et al
EPI_ISL_418259	Presidio ospedaliero "Santo Spirito"	Istituto Zooprofilattico Sperimentale dell'Abruzzo e Molise "G. Caporale"	Lorusso A et al
EPI_ISL_418260	Ospedale Civile Giuseppe Mazzini	Istituto Zooprofilattico Sperimentale dell'Abruzzo e Molise "G. Caporale"	Lorusso A et al
EPI_ISL_418261	Ospedale Civile Giuseppe Mazzini	Istituto Zooprofilattico Sperimentale dell'Abruzzo e Molise "G. Caporale"	Lorusso A et al
EPI_ISL_418269	Microbiology and Immunology department, Pasteur institute in Ho Chi Minh city	Microbiology and Immunology department, Pasteur institute in Ho Chi Minh city	Cao et al
EPI_ISL_418273	University Hospital Basel, Clinical Virology	University Hospital Basel, Labormedizin	Hirsch et al
EPI_ISL_418275	University Hospital Basel, Clinical Virology	University Hospital Basel, Clinical Bacteriology	Hirsch et al
EPI_ISL_418440	University Hospital Basel, Clinical Virology	University Hospital Basel, Clinical Bacteriology	Hirsch et al
EPI_ISL_418581	UCD National Virus Reference Laboratory	UCD National Virus Reference Laboratory	Michael Carr et al
EPI_ISL_418801	Mater Pathology	Public Health Virology Laboratory	Bixing Huang et al
EPI_ISL_418994	National Public Health Laboratory, National Centre for Infectious Diseases	National Public Health Laboratory, National Centre for Infectious Diseases	Mak TM et al
EPI_ISL_419227	Department of Clinical Pathology, Pamela Youde Nethersole Eastern Hospital	Department of Health Technology and Informatics, Faculty of Health and Social Science, The Hong Kong Polytechnic University	Kenneth Siu-Sing LEUNG et al
EPI_ISL_419254	INMI Lazzaro Spallanzani IRCCS	Laboratory of Virology, INMI Lazzaro Spallanzani IRCCS	Barbara Bartolini et al
EPI_ISL_419255	INMI Lazzaro Spallanzani IRCCS	INMI Lazzaro Spallanzani IRCCS	Antonino Di Caro et al
EPI_ISL_419655	Center for Virology, Medical University of Vienna	Bergthaler laboratory, CeMM Research Center for Molecular Medicine of the Austrian Academy of Sciences	Alexandra Popa et al
EPI_ISL_419656	Center for Virology, Medical University of Vienna	Bergthaler laboratory, CeMM Research Center for Molecular Medicine of the Austrian Academy of Sciences	Alexandra Popa et al
EPI_ISL_419658	Center for Virology, Medical University of Vienna	Bergthaler laboratory, CeMM Research Center for Molecular Medicine of the Austrian Academy of Sciences	Alexandra Popa et al
EPI_ISL_419659	Center for Virology, Medical University of Vienna	Bergthaler laboratory, CeMM Research Center for Molecular Medicine of the Austrian Academy of Sciences	Alexandra Popa et al
EPI_ISL_419661	Center for Virology, Medical University of Vienna	Bergthaler laboratory, CeMM Research Center for Molecular Medicine of the Austrian Academy of Sciences	Alexandra Popa et al
EPI_ISL_419665	Center for Virology, Medical University of Vienna	Bergthaler laboratory, CeMM Research Center for Molecular Medicine of the Austrian Academy of Sciences	Alexandra Popa et al
EPI_ISL_419670	Center for Virology, Medical University of Vienna	Bergthaler laboratory, CeMM Research Center for Molecular Medicine of the Austrian Academy of Sciences	Alexandra Popa et al
EPI_ISL_419671	Center for Virology, Medical University of Vienna	Bergthaler laboratory, CeMM Research Center for Molecular Medicine of the Austrian Academy of Sciences	Alexandra Popa et al
EPI_ISL_420082	Centers for Disease Control, R.O.C. (Taiwan)	Centers for Disease Control, R.O.C. (Taiwan)	Ji-Rong Yang et al
EPI_ISL_420144	Department for Virology, Molecular Biology and Genome Research, R. G. Lugar Center for Public Health Research, National Center for Disease Control and Public Health (NCDC) of Georgia.	Department for Virology, Molecular Biology and Genome Research, R. G. Lugar Center for Public Health Research, National Center for Disease Control and Public Health (NCDC) of Georgia.	Gvantsa Chanturia et al
EPI_ISL_420294	Institute of Microbiology and Immunology, Faculty of Medicine, University of Ljubljana	Institute of Microbiology and Immunology, Faculty of Medicine, University of Ljubljana	Samo Zakotnik et al
EPI_ISL_420295	Institute of Microbiology and Immunology, Faculty of Medicine, University of Ljubljana	Institute of Microbiology and Immunology, Faculty of Medicine, University of Ljubljana	Samo Zakotnik et al
EPI_ISL_420541	Institute of Microbiology and Immunology, Faculty of Medicine, University of Ljubljana	Institute of Microbiology and Immunology, Faculty of Medicine, University of Ljubljana	Tomaž Mark Zorec et al
EPI_ISL_420563	Ospedale Civile Giuseppe Mazzini	Istituto Zooprofilattico Sperimentale dell'Abruzzo e Molise "G. Caporale"	Lorusso A et al
EPI_ISL_420564	Ospedale Civile Castel Di Sangro	Istituto Zooprofilattico Sperimentale dell'Abruzzo e Molise "G.Caporale"	Lorusso A et al
EPI_ISL_420565	Ospedale Civile Giuseppe Mazzini	Istituto Zooprofilattico Sperimentale dell'Abruzzo e Molise "G.Caporale"	Lorusso A et al
EPI_ISL_420566	Ospedale Regionale San Salvatore	Istituto Zooprofilattico Sperimentale dell'Abruzzo e Molise "G.Caporale"	Lorusso A et al
EPI_ISL_420567	Ospedale Regionale San Salvatore	Istituto Zooprofilattico Sperimentale dell'Abruzzo e Molise "G.Caporale"	Lorusso A et al
EPI_ISL_420568	Ospedale Civile Giuseppe Mazzini	Istituto Zooprofilattico Sperimentale dell'Abruzzo e Molise "G.Caporale"	Lorusso A et al
EPI_ISL_420569	Ospedale Civile Giuseppe Mazzini	Istituto Zooprofilattico Sperimentale dell'Abruzzo e Molise "G.Caporale"	Lorusso A et al
EPI_ISL_420583	Ospedale Civile Giuseppe Mazzini	Istituto Zooprofilattico Sperimentale dell'Abruzzo e Molise "G.Caporale"	Lorusso A et al
EPI_ISL_420592	Ospedale Civile Giuseppe Mazzini	Istituto Zooprofilattico Sperimentale dell'Abruzzo e Molise "G.Caporale"	Lorusso A et al
EPI_ISL_420791	NH Department of Health and Human Services Public Health Labs	Pathogen Discovery, Respiratory Viruses Branch, Division of Viral Diseases, Centers for Disease Control and Prevention	Krista Queen et al
EPI_ISL_420901	Max von Pettenkofer Institute, Virology, National Reference Center for Retroviruses, LMU Munich	Laboratory for Functional Genome Analysis, Dept. Genomics, Gene Center of the LMU Munich	Max Muenchhoff et al
EPI_ISL_420902	Max von Pettenkofer Institute, Virology, National Reference Center for Retroviruses, LMU Munich	Laboratory for Functional Genome Analysis, Dept. Genomics, Gene Center of the LMU Munich	Max Muenchhoff et al
EPI_ISL_420906	Max von Pettenkofer Institute, Virology, National Reference Center for Retroviruses, LMU Munich	Laboratory for Functional Genome Analysis, Dept. Genomics, Gene Center of the LMU Munich	Max Muenchhoff et al
EPI_ISL_421655	E. Gulbja Laboratorija	Latvian Biomedical Research and Study Centre	Ivars Silamiķelis et al
EPI_ISL_421818	Respiratory Virus Unit, Microbiology Services Colindale, Public Health England	Respiratory Virus Unit, Microbiology Services Colindale, Public Health England	Monica Galiano et al
EPI_ISL_422426	JABER AL AHMAD AL SABAH HOSPITAL – KUWAIT CITY	Dasman Diabetes Institute	Fahd Al-Mulla et al
EPI_ISL_422428	National Public Health Laboratory, National Centre for Infectious Diseases	National Public Health Laboratory, National Centre for Infectious Diseases	Mak TM et al
EPI_ISL_422437	ULSS9 Distretto di Bussolengo	Istituto Zooprofilattico Sperimentale delle Venezie	Adelaide Milani et al
EPI_ISL_422438	ULSS9 Distretto di Bussolengo	Istituto Zooprofilattico Sperimentale delle Venezie	Adelaide Milani et al
EPI_ISL_424342	INMI Lazzaro Spallanzani IRCCS	Laboratory of Virology, INMI Lazzaro Spallanzani IRCCS	Concetta Castilletti et al
EPI_ISL_424343	INMI Lazzaro Spallanzani IRCCS	Laboratory of Virology, INMI Lazzaro Spallanzani IRCCS	Fabrizio Carletti et al
EPI_ISL_424344	INMI Lazzaro Spallanzani IRCCS	Laboratory of Virology, INMI Lazzaro Spallanzani IRCCS	Eleonora Lalle et al
EPI_ISL_425177	Public Health Ontario	Public Health Agency of Canada - National Microbiology Laboratory	Amrit S. Boese et al
EPI_ISL_426166	Division of Viral Diseases, Center for Laboratory Control of Infectious Diseases, Korea Centers for Diseases Control and Prevention	Division of Viral Diseases, Center for Laboratory Control of Infectious Diseases, Korea Centers for Diseases Control and Prevention	Jeong-Min Kim et al
EPI_ISL_426362	Instituto Nacional de Ciencias Medicas y Nutricion Salvador Zubiran	Instituto Nacional de Ciencias Medicas y Nutricion Salvador Zubiran	Guillermo M. Ruiz-Palacios et al
EPI_ISL_426379	The National Laboratory of Health, Environment and Food, Maribor, Slovenia	The National Laboratory of Health, Environment and Food, Maribor, Slovenia	Mahnic A. et al
EPI_ISL_428234	Hematology Laboratory, Section of Molecular Diagnostics, University Clinical Centre, Medical University of Gdansk	Department of Virology, Faculty of Medicine, University of Helsinki, Helsinki, Finland	Marlena Robakowska et al
EPI_ISL_428671	Centre for Dengue Research	Centre for Dengue Research	Chandima Jeewandara et al
EPI_ISL_428689	Hospital Universitario 12 de Octubre	Hospital Universitario 12 de Octubre	Sara González et al
EPI_ISL_428852	FSBSI "Chumakov Federal Scientific Center for Research and Development of Immune-and-Biological Products of Russian Academy of Sciences"	FSBSI "Chumakov Federal Scientific Center for Research and Development of Immune-and-Biological Products of Russian Academy of Sciences" & NRC "Kurchatov institute"	Liubov Kozlovskaya et al
EPI_ISL_428853	Laboratory of Molecular Virology International Center for Genetic Engineering and Biotechnology (ICGEB)	ARGO Open Lab Platform for Genome Sequencing	Licastro D et al
EPI_ISL_428854	Laboratory of Molecular Virology International Center for Genetic Engineering and Biotechnology (ICGEB)	ARGO Open Lab Platform for Genome sequencing	Licastro D et al
EPI_ISL_428860	State Research Center of Virology and Biotechnology VECTOR, Department of Collection of Microorganisms	State Research Center of Virology and Biotechnology VECTOR, Department of Collection of Microorganisms	Oleg V. Pyankov et al
EPI_ISL_428901	State Research Center of Virology and Biotechnology VECTOR, Department of Collection of Microorganisms	State Research Center of Virology and Biotechnology VECTOR, Department of Collection of Microorganisms	Sergey A. Bodnev et al
EPI_ISL_429089	The First Affiliated Hospital of Guangzhou Medical University	BGI-shenzhen & The First Affiliated Hospital of Guangzhou Medical University	Yanqun Wang et al
EPI_ISL_429222	University Hospitals of Geneva Laboratory of Virology	University Hospitals of Geneva Laboratory of Virology	Laubscher F. et al
EPI_ISL_429226	Presidio Ospedaliero Santo Spirito	Istituto Zooprofilattico Sperimentale dell'Abruzzo e Molise "G. Caporale"	Lorusso A et al
EPI_ISL_429227	Presidio Ospedaliero Santo Spirito	Istituto Zooprofilattico Sperimentale dell'Abruzzo e Molise "G. Caporale"	Lorusso A et al
EPI_ISL_429228	Ospedale Civile Giuseppe Mazzini	Istituto Zooprofilattico Sperimentale dell'Abruzzo e Molise "G. Caporale"	Lorusso A et al
EPI_ISL_429229	Ospedale Regionale San Salvatore	Istituto Zooprofilattico Sperimentale dell'Abruzzo e Molise "G. Caporale"	Lorusso A et al
EPI_ISL_429231	Ospedale Civile Giuseppe Mazzini	Istituto Zooprofilattico Sperimentale dell'Abruzzo e Molise "G. Caporale"	Lorusso A et al
EPI_ISL_429232	Ospedale Civile Giuseppe Mazzini	Istituto Zooprofilattico Sperimentale dell'Abruzzo e Molise "G. Caporale"	Lorusso A et al
EPI_ISL_429233	Ospedale Civile Giuseppe Mazzini	Istituto Zooprofilattico Sperimentale dell'Abruzzo e Molise "G. Caporale"	Lorusso A et al
EPI_ISL_429234	Ospedale Civile Giuseppe Mazzini	Istituto Zooprofilattico Sperimentale dell'Abruzzo e Molise "G. Caporale"	Lorusso A et al
EPI_ISL_429235	Ospedale Civile Giuseppe Mazzini	Istituto Zooprofilattico Sperimentale dell'Abruzzo e Molise "G. Caporale"	Lorusso A et al
EPI_ISL_429236	Ospedale Civile S. Liberatore di Atri	Istituto Zooprofilattico Sperimentale dell'Abruzzo e Molise "G. Caporale"	Lorusso A et al
EPI_ISL_429714	Laboratoire National de Sante, Microbiology, Virology	Laboratoire National de Sante, Microbiology, Epidemiology and Microbial Genomics	Anke Wienecke-Baldacchino et al
EPI_ISL_429755	Laboratoire National de Sante, Microbiology, Virology	Laboratoire National de Sante, Microbiology, Epidemiology and Microbial Genomics	Anke Wienecke-Baldacchino et al
EPI_ISL_429997	Biolab Diagnostic Laboratories	Andersen lab at Scripps Research	Issa Abu-Dayyeh et al
EPI_ISL_430441	Institute for Medical Research, Infectious Disease Research Centre, National Institutes of Health, Ministry of Health Malaysia	Institute for Medical Research, Infectious Disease Research Centre, National Institutes of Health, Ministry of Health Malaysia	Suppiah.J et al
EPI_ISL_430469	Hellenic Pasteur Institute, Public Health Laboratories	Hellenic Pasteur Institute, Public Health Laboratories, Unit of Bioinformatics and Applied Genomics	Vasiliki Pogka et al
EPI_ISL_430800	Laboratorio de Virología del Hospital de Niños Dr. Ricardo Gutierrez	Área de Secuenciación del Laboratorio de Virología del Hospital de Niños Dr. Ricardo Gutierrez	Nabaes Jodar et al
EPI_ISL_430804	Laboratorio de Virología del Hospital de Niños Dr. Ricardo Gutierrez	Área de Secuenciación del Laboratorio de Virología del Hospital de Niños Dr. Ricardo Gutierrez	Nabaes Jodar et al
EPI_ISL_430843	Bethany Hospital	Research Institute for Tropical Medicine	Medado et al
EPI_ISL_432998	Queens Medical Centre, Clinical Microbiology Department / DeepSeq Nottingham	COVID-19 Genomics UK (COG-UK) Consortium	Gemma Clark et al
EPI_ISL_435032	Viral Respiratory Lab, National Institute for Biomedical Research (INRB)	Pathogen Sequencing Lab, National Institute for Biomedical Research (INRB)	Placide Mbala-Kingebeni et al
EPI_ISL_435128	Mohammed Bin Rashid University of Medicine and Health Sciences	Al Jalila Genomics Center	Ahmad Abou Tayoun et al
EPI_ISL_435134	Mohammed Bin Rashid University of Medicine and Health Sciences	Al Jalila Genomics Center	Ahmad Abou Tayoun et al
EPI_ISL_435137	Mohammed Bin Rashid University of Medicine and Health Sciences	Al Jalila Genomics Center	Ahmad Abou Tayoun et al
EPI_ISL_435145	Ospedale Civile Giuseppe Mazzini	Istituto Zooprofilattico Sperimentale dell'Abruzzo e Molise "G.Caporale"	Lorusso A et al
EPI_ISL_435146	Villa Serena del Dr. Leonardo Petruzzi	Istituto Zooprofilattico Sperimentale dell'Abruzzo e Molise "G.Caporale"	Lorusso A et al
EPI_ISL_435147	Villa Serena del Dr. Leonardo Petruzzi	Istituto Zooprofilattico Sperimentale dell'Abruzzo e Molise "G.Caporale"	Lorusso A et al
EPI_ISL_435148	Ospedale SS Annunziata	Istituto Zooprofilattico Sperimentale dell'Abruzzo e Molise "G.Caporale"	Lorusso A et al
EPI_ISL_435149	SERVIZIO DI IGIENE E SANITÀ PUBBLICA ASL Teramo	Istituto Zooprofilattico Sperimentale dell'Abruzzo e Molise "G.Caporale"	Lorusso A et al
EPI_ISL_435150	Ospedale SS Annunziata	Istituto Zooprofilattico Sperimentale dell'Abruzzo e Molise "G.Caporale"	Lorusso A et al
EPI_ISL_435151	Ospedale SS Annunziata	Istituto Zooprofilattico Sperimentale dell'Abruzzo e Molise "G.Caporale"	Lorusso A et al
EPI_ISL_435152	Servizio di Igiene, Epidemiologia e Sanità Pubblica (SIESP) Avezzano	Istituto Zooprofilattico Sperimentale dell'Abruzzo e Molise "G.Caporale"	Lorusso A et al
EPI_ISL_435153	SERVIZIO DI IGIENE E SANITÀ PUBBLICA ASL Teramo	Istituto Zooprofilattico Sperimentale dell'Abruzzo e Molise "G.Caporale"	Lorusso A et al
EPI_ISL_435154	SERVIZIO DI IGIENE E SANITÀ PUBBLICA ASL Teramo	Istituto Zooprofilattico Sperimentale dell'Abruzzo e Molise "G.Caporale"	Lorusso A et al
EPI_ISL_435155	SERVIZIO DI IGIENE E SANITÀ PUBBLICA ASL Teramo	Istituto Zooprofilattico Sperimentale dell'Abruzzo e Molise "G.Caporale"	Lorusso A et al
EPI_ISL_435676	National Virology Reference Laboratory	National Public Health Laboratory, National Centre for Infectious Diseases	Mak Tze Minn et al
EPI_ISL_436108	TSGH-CP molecular lab	TSGH-CP molecular lab	Cherng-Lih Perng et al
EPI_ISL_436118	Victorian Infectious Diseases Reference Laboratory (VIDRL)	Microbiological Diagnostic Unit Public Health Laboratory and Victorian Infectious Diseases Reference Laboratory, Doherty Institute	Caly L. et al
EPI_ISL_436718	Ospedale Regionale San Salvatore	Istituto Zooprofilattico Sperimentale dell'Abruzzo e Molise "G.Caporale"	Lorusso A et al
EPI_ISL_436719	Ospedale Civile S. Liberatore di Atri	Istituto Zooprofilattico Sperimentale dell'Abruzzo e Molise "G.Caporale"	Lorusso A et al
EPI_ISL_436720	Ospedale Civile S. Liberatore di Atri	Istituto Zooprofilattico Sperimentale dell'Abruzzo e Molise "G.Caporale"	Lorusso A et al
EPI_ISL_436721	Ospedale Civile S. Liberatore di Atri	Istituto Zooprofilattico Sperimentale dell'Abruzzo e Molise "G.Caporale"	Lorusso A et al
EPI_ISL_436722	Ospedale Civile S. Liberatore di Atri	Istituto Zooprofilattico Sperimentale dell'Abruzzo e Molise "G.Caporale"	Lorusso A et al
EPI_ISL_436723	Ospedale Civile Giuseppe Mazzini	Istituto Zooprofilattico Sperimentale dell'Abruzzo e Molise "G.Caporale"	Lorusso A et al
EPI_ISL_436724	Ospedale Civile S. Liberatore di Atri	Istituto Zooprofilattico Sperimentale dell'Abruzzo e Molise "G.Caporale"	Lorusso A et al
EPI_ISL_436725	RSA/RP Villa San Giovanni - Gruppo Edos	Istituto Zooprofilattico Sperimentale dell'Abruzzo e Molise "G.Caporale"	Lorusso A et al
EPI_ISL_436726	SERVIZIO DI IGIENE E SANITÀ PUBBLICA ASL Teramo	Istituto Zooprofilattico Sperimentale dell'Abruzzo e Molise "G.Caporale"	Lorusso A et al
EPI_ISL_436727	SERVIZIO DI IGIENE E SANITÀ PUBBLICA ASL Teramo	Istituto Zooprofilattico Sperimentale dell'Abruzzo e Molise "G.Caporale"	Lorusso A et al
EPI_ISL_436728	SERVIZIO DI IGIENE E SANITÀ PUBBLICA ASL Teramo	Istituto Zooprofilattico Sperimentale dell'Abruzzo e Molise "G.Caporale"	Lorusso A et al
EPI_ISL_436729	SERVIZIO DI IGIENE E SANITÀ PUBBLICA ASL Teramo	Istituto Zooprofilattico Sperimentale dell'Abruzzo e Molise "G.Caporale"	Lorusso A et al
EPI_ISL_436730	Servizio di igiene epidemiologia e sanità pubblica (Siesp) Chieti	Istituto Zooprofilattico Sperimentale dell'Abruzzo e Molise "G.Caporale"	Lorusso A et al
EPI_ISL_436731	Ospedale Civile S. Liberatore di Atri	Istituto Zooprofilattico Sperimentale dell'Abruzzo e Molise "G.Caporale"	Lorusso A et al
EPI_ISL_436732	Ospedale Civile S. Liberatore di Atri	Istituto Zooprofilattico Sperimentale dell'Abruzzo e Molise "G.Caporale"	Lorusso A et al
EPI_ISL_437033	Department of Virus and Microbiological Special Diagnostics, Statens Serum Institut, Copenhagen, Denmark, Artillerivej 5, 2300 Copenahgen S	Albertsen lab, Department of Chemistry and Bioscience, Aalborg University, Denmark	Rasmus Kirkegaard et al
EPI_ISL_437197	Diagnostic- and Research Institute of Pathology, Medical University of Graz	Diagnostic- and Research Institute of Pathology, Medical University of Graz	Karl Kashofer et al
EPI_ISL_437198	Diagnostic- and Research Institute of Pathology, Medical University of Graz	Diagnostic- and Research Institute of Pathology, Medical University of Graz	Karl Kashofer et al
EPI_ISL_437199	Diagnostic- and Research Institute of Pathology, Medical University of Graz	Diagnostic- and Research Institute of Pathology, Medical University of Graz	Karl Kashofer et al
EPI_ISL_437200	Diagnostic- and Research Institute of Pathology, Medical University of Graz	Diagnostic- and Research Institute of Pathology, Medical University of Graz	Karl Kashofer et al
EPI_ISL_437201	Diagnostic- and Research Institute of Pathology, Medical University of Graz	Diagnostic- and Research Institute of Pathology, Medical University of Graz	Karl Kashofer et al
EPI_ISL_437202	Diagnostic- and Research Institute of Pathology, Medical University of Graz	Diagnostic- and Research Institute of Pathology, Medical University of Graz	Karl Kashofer et al
EPI_ISL_437203	Diagnostic- and Research Institute of Pathology, Medical University of Graz	Diagnostic- and Research Institute of Pathology, Medical University of Graz	Karl Kashofer et al
EPI_ISL_437208	Max von Pettenkofer Institute, Virology, National Reference Center for Retroviruses, LMU München	Laboratory for Functional Genome Analysis, Dept. Genomics, Gene Center of the LMU Munich	Max Muenchhoff et al
EPI_ISL_437211	Max von Pettenkofer Institute, Virology, National Reference Center for Retroviruses, LMU München	Laboratory for Functional Genome Analysis, Dept. Genomics, Gene Center of the LMU Munich	Max Muenchhoff et al
EPI_ISL_437213	Max von Pettenkofer Institute, Virology, National Reference Center for Retroviruses, LMU München	Laboratory for Functional Genome Analysis, Dept. Genomics, Gene Center of the LMU Munich	Max Muenchhoff et al
EPI_ISL_437216	Max von Pettenkofer Institute, Virology, National Reference Center for Retroviruses, LMU München	Laboratory for Functional Genome Analysis, Dept. Genomics, Gene Center of the LMU Munich	Max Muenchhoff et al
EPI_ISL_437218	Max von Pettenkofer Institute, Virology, National Reference Center for Retroviruses, LMU München	Laboratory for Functional Genome Analysis, Dept. Genomics, Gene Center of the LMU Munich	Max Muenchhoff et al
EPI_ISL_437220	Max von Pettenkofer Institute, Virology, National Reference Center for Retroviruses, LMU München	Laboratory for Functional Genome Analysis, Dept. Genomics, Gene Center of the LMU Munich	Max Muenchhoff et al
EPI_ISL_437225	Max von Pettenkofer Institute, Virology, National Reference Center for Retroviruses, LMU München	Laboratory for Functional Genome Analysis, Dept. Genomics, Gene Center of the LMU Munich	Max Muenchhoff et al
EPI_ISL_437226	Max von Pettenkofer Institute, Virology, National Reference Center for Retroviruses, LMU München	Laboratory for Functional Genome Analysis, Dept. Genomics, Gene Center of the LMU Munich	Max Muenchhoff et al
EPI_ISL_437227	Max von Pettenkofer Institute, Virology, National Reference Center for Retroviruses, LMU München	Laboratory for Functional Genome Analysis, Dept. Genomics, Gene Center of the LMU Munich	Max Muenchhoff et al
EPI_ISL_437228	Max von Pettenkofer Institute, Virology, National Reference Center for Retroviruses, LMU München	Laboratory for Functional Genome Analysis, Dept. Genomics, Gene Center of the LMU Munich	Max Muenchhoff et al
EPI_ISL_437230	Max von Pettenkofer Institute, Virology, National Reference Center for Retroviruses, LMU München	Laboratory for Functional Genome Analysis, Dept. Genomics, Gene Center of the LMU Munich	Max Muenchhoff et al
EPI_ISL_437239	Max von Pettenkofer Institute, Virology, National Reference Center for Retroviruses, LMU München	Laboratory for Functional Genome Analysis, Dept. Genomics, Gene Center of the LMU Munich	Max Muenchhoff et al
EPI_ISL_437241	Max von Pettenkofer Institute, Virology, National Reference Center for Retroviruses, LMU München	Laboratory for Functional Genome Analysis, Dept. Genomics, Gene Center of the LMU Munich	Max Muenchhoff et al
EPI_ISL_437244	Max von Pettenkofer Institute, Virology, National Reference Center for Retroviruses, LMU München	Laboratory for Functional Genome Analysis, Dept. Genomics, Gene Center of the LMU Munich	Max Muenchhoff et al
EPI_ISL_437246	Max von Pettenkofer Institute, Virology, National Reference Center for Retroviruses, LMU München	Laboratory for Functional Genome Analysis, Dept. Genomics, Gene Center of the LMU Munich	Max Muenchhoff et al
EPI_ISL_437249	Max von Pettenkofer Institute, Virology, National Reference Center for Retroviruses, LMU München	Laboratory for Functional Genome Analysis, Dept. Genomics, Gene Center of the LMU Munich	Max Muenchhoff et al
EPI_ISL_437253	Max von Pettenkofer Institute, Virology, National Reference Center for Retroviruses, LMU München	Laboratory for Functional Genome Analysis, Dept. Genomics, Gene Center of the LMU Munich	Max Muenchhoff et al
EPI_ISL_437254	Max von Pettenkofer Institute, Virology, National Reference Center for Retroviruses, LMU München	Laboratory for Functional Genome Analysis, Dept. Genomics, Gene Center of the LMU Munich	Max Muenchhoff et al
EPI_ISL_437255	Max von Pettenkofer Institute, Virology, National Reference Center for Retroviruses, LMU München	Laboratory for Functional Genome Analysis, Dept. Genomics, Gene Center of the LMU Munich	Max Muenchhoff et al
EPI_ISL_437256	Max von Pettenkofer Institute, Virology, National Reference Center for Retroviruses, LMU München	Laboratory for Functional Genome Analysis, Dept. Genomics, Gene Center of the LMU Munich	Max Muenchhoff et al
EPI_ISL_437259	Max von Pettenkofer Institute, Virology, National Reference Center for Retroviruses, LMU München	Laboratory for Functional Genome Analysis, Dept. Genomics, Gene Center of the LMU Munich	Max Muenchhoff et al
EPI_ISL_437262	Max von Pettenkofer Institute, Virology, National Reference Center for Retroviruses, LMU München	Laboratory for Functional Genome Analysis, Dept. Genomics, Gene Center of the LMU Munich	Max Muenchhoff et al
EPI_ISL_437263	Max von Pettenkofer Institute, Virology, National Reference Center for Retroviruses, LMU München	Laboratory for Functional Genome Analysis, Dept. Genomics, Gene Center of the LMU Munich	Max Muenchhoff et al
EPI_ISL_437269	Max von Pettenkofer Institute, Virology, National Reference Center for Retroviruses, LMU München	Laboratory for Functional Genome Analysis, Dept. Genomics, Gene Center of the LMU Munich	Max Muenchhoff et al
EPI_ISL_437273	Max von Pettenkofer Institute, Virology, National Reference Center for Retroviruses, LMU München	Laboratory for Functional Genome Analysis, Dept. Genomics, Gene Center of the LMU Munich	Max Muenchhoff et al
EPI_ISL_437275	Max von Pettenkofer Institute, Virology, National Reference Center for Retroviruses, LMU München	Laboratory for Functional Genome Analysis, Dept. Genomics, Gene Center of the LMU Munich	Max Muenchhoff et al
EPI_ISL_437276	Max von Pettenkofer Institute, Virology, National Reference Center for Retroviruses, LMU München	Laboratory for Functional Genome Analysis, Dept. Genomics, Gene Center of the LMU Munich	Max Muenchhoff et al
EPI_ISL_437278	Max von Pettenkofer Institute, Virology, National Reference Center for Retroviruses, LMU München	Laboratory for Functional Genome Analysis, Dept. Genomics, Gene Center of the LMU Munich	Max Muenchhoff et al
EPI_ISL_437279	Max von Pettenkofer Institute, Virology, National Reference Center for Retroviruses, LMU München	Laboratory for Functional Genome Analysis, Dept. Genomics, Gene Center of the LMU Munich	Max Muenchhoff et al
EPI_ISL_437283	Max von Pettenkofer Institute, Virology, National Reference Center for Retroviruses, LMU München	Laboratory for Functional Genome Analysis, Dept. Genomics, Gene Center of the LMU Munich	Max Muenchhoff et al
EPI_ISL_437284	Max von Pettenkofer Institute, Virology, National Reference Center for Retroviruses, LMU München	Laboratory for Functional Genome Analysis, Dept. Genomics, Gene Center of the LMU Munich	Max Muenchhoff et al
EPI_ISL_437285	Max von Pettenkofer Institute, Virology, National Reference Center for Retroviruses, LMU München	Laboratory for Functional Genome Analysis, Dept. Genomics, Gene Center of the LMU Munich	Max Muenchhoff et al
EPI_ISL_437286	Max von Pettenkofer Institute, Virology, National Reference Center for Retroviruses, LMU München	Laboratory for Functional Genome Analysis, Dept. Genomics, Gene Center of the LMU Munich	Max Muenchhoff et al
EPI_ISL_437291	Max von Pettenkofer Institute, Virology, National Reference Center for Retroviruses, LMU München	Laboratory for Functional Genome Analysis, Dept. Genomics, Gene Center of the LMU Munich	Max Muenchhoff et al
EPI_ISL_437292	Max von Pettenkofer Institute, Virology, National Reference Center for Retroviruses, LMU München	Laboratory for Functional Genome Analysis, Dept. Genomics, Gene Center of the LMU Munich	Max Muenchhoff et al
EPI_ISL_437293	Max von Pettenkofer Institute, Virology, National Reference Center for Retroviruses, LMU München	Laboratory for Functional Genome Analysis, Dept. Genomics, Gene Center of the LMU Munich	Max Muenchhoff et al
EPI_ISL_437295	Max von Pettenkofer Institute, Virology, National Reference Center for Retroviruses, LMU München	Laboratory for Functional Genome Analysis, Dept. Genomics, Gene Center of the LMU Munich	Max Muenchhoff et al
EPI_ISL_437297	Max von Pettenkofer Institute, Virology, National Reference Center for Retroviruses, LMU München	Laboratory for Functional Genome Analysis, Dept. Genomics, Gene Center of the LMU Munich	Max Muenchhoff et al
EPI_ISL_437298	Diagnostic- and Research Institute of Pathology, Medical University of Graz	Diagnostic- and Research Institute of Pathology, Medical University of Graz	Karl Kashofer et al
EPI_ISL_437299	Diagnostic- and Research Institute of Pathology, Medical University of Graz	Diagnostic- and Research Institute of Pathology, Medical University of Graz	Karl Kashofer et al
EPI_ISL_437300	Diagnostic- and Research Institute of Pathology, Medical University of Graz	Diagnostic- and Research Institute of Pathology, Medical University of Graz	Karl Kashofer et al
EPI_ISL_437301	Diagnostic- and Research Institute of Pathology, Medical University of Graz	Diagnostic- and Research Institute of Pathology, Medical University of Graz	Karl Kashofer et al
EPI_ISL_437302	Diagnostic- and Research Institute of Pathology, Medical University of Graz	Diagnostic- and Research Institute of Pathology, Medical University of Graz	Karl Kashofer et al
EPI_ISL_437303	Diagnostic- and Research Institute of Pathology, Medical University of Graz	Diagnostic- and Research Institute of Pathology, Medical University of Graz	Karl Kashofer et al
EPI_ISL_437313	Ministry of Health Turkey	Ministry of Health Turkey	Fatma Bayrakdar et al
EPI_ISL_437621	unknown	Faculty of Medicine	Rodpan et al
EPI_ISL_437624	unknown	Faculty of Medicine	Rodpan et al
EPI_ISL_437913	Institut für Virologie am Department für Hygiene, Mikrobiologie und Public Health	Bergthaler laboratory, CeMM Research Center for Molecular Medicine of the Austrian Academy of Sciences	Alexandra Popa et al
EPI_ISL_437914	Institut für Virologie am Department für Hygiene, Mikrobiologie und Public Health	Bergthaler laboratory, CeMM Research Center for Molecular Medicine of the Austrian Academy of Sciences	Alexandra Popa et al
EPI_ISL_437917	Institut für Virologie am Department für Hygiene, Mikrobiologie und Public Health	Bergthaler laboratory, CeMM Research Center for Molecular Medicine of the Austrian Academy of Sciences	Alexandra Popa et al
EPI_ISL_437918	Institut für Virologie am Department für Hygiene, Mikrobiologie und Public Health	Bergthaler laboratory, CeMM Research Center for Molecular Medicine of the Austrian Academy of Sciences	Alexandra Popa et al
EPI_ISL_437921	Institut für Virologie am Department für Hygiene, Mikrobiologie und Public Health	Bergthaler laboratory, CeMM Research Center for Molecular Medicine of the Austrian Academy of Sciences	Alexandra Popa et al
EPI_ISL_437922	Institut für Virologie am Department für Hygiene, Mikrobiologie und Public Health	Bergthaler laboratory, CeMM Research Center for Molecular Medicine of the Austrian Academy of Sciences	Alexandra Popa et al
EPI_ISL_437923	Institut für Virologie am Department für Hygiene, Mikrobiologie und Public Health	Bergthaler laboratory, CeMM Research Center for Molecular Medicine of the Austrian Academy of Sciences	Alexandra Popa et al
EPI_ISL_437925	Institut für Virologie am Department für Hygiene, Mikrobiologie und Public Health	Bergthaler laboratory, CeMM Research Center for Molecular Medicine of the Austrian Academy of Sciences	Alexandra Popa et al
EPI_ISL_437926	Institut für Virologie am Department für Hygiene, Mikrobiologie und Public Health	Bergthaler laboratory, CeMM Research Center for Molecular Medicine of the Austrian Academy of Sciences	Alexandra Popa et al
EPI_ISL_437931	Institut für Virologie am Department für Hygiene, Mikrobiologie und Public Health	Bergthaler laboratory, CeMM Research Center for Molecular Medicine of the Austrian Academy of Sciences	Alexandra Popa et al
EPI_ISL_437932	Institut für Virologie am Department für Hygiene, Mikrobiologie und Public Health	Bergthaler laboratory, CeMM Research Center for Molecular Medicine of the Austrian Academy of Sciences	Alexandra Popa et al
EPI_ISL_437933	Universitaetsklinik für Innere Medizin II Innsbruck	Bergthaler laboratory, CeMM Research Center for Molecular Medicine of the Austrian Academy of Sciences	Alexandra Popa et al
EPI_ISL_437935	Universitaetsklinik für Innere Medizin II Innsbruck	Bergthaler laboratory, CeMM Research Center for Molecular Medicine of the Austrian Academy of Sciences	Alexandra Popa et al
EPI_ISL_437937	Universitaetsklinik für Innere Medizin II Innsbruck	Bergthaler laboratory, CeMM Research Center for Molecular Medicine of the Austrian Academy of Sciences	Alexandra Popa et al
EPI_ISL_437938	Universitaetsklinik für Innere Medizin II Innsbruck	Bergthaler laboratory, CeMM Research Center for Molecular Medicine of the Austrian Academy of Sciences	Alexandra Popa et al
EPI_ISL_437939	Universitaetsklinik für Innere Medizin II Innsbruck	Bergthaler laboratory, CeMM Research Center for Molecular Medicine of the Austrian Academy of Sciences	Alexandra Popa et al
EPI_ISL_437940	Universitaetsklinik für Innere Medizin II Innsbruck	Bergthaler laboratory, CeMM Research Center for Molecular Medicine of the Austrian Academy of Sciences	Alexandra Popa et al
EPI_ISL_437941	Universitaetsklinik für Innere Medizin II Innsbruck	Bergthaler laboratory, CeMM Research Center for Molecular Medicine of the Austrian Academy of Sciences	Alexandra Popa et al
EPI_ISL_437942	Universitaetsklinik für Innere Medizin II Innsbruck	Bergthaler laboratory, CeMM Research Center for Molecular Medicine of the Austrian Academy of Sciences	Alexandra Popa et al
EPI_ISL_437943	Universitaetsklinik für Innere Medizin II Innsbruck	Bergthaler laboratory, CeMM Research Center for Molecular Medicine of the Austrian Academy of Sciences	Alexandra Popa et al
EPI_ISL_437944	Universitaetsklinik für Innere Medizin II Innsbruck	Bergthaler laboratory, CeMM Research Center for Molecular Medicine of the Austrian Academy of Sciences	Alexandra Popa et al
EPI_ISL_437946	Universitaetsklinik für Innere Medizin II Innsbruck	Bergthaler laboratory, CeMM Research Center for Molecular Medicine of the Austrian Academy of Sciences	Alexandra Popa et al
EPI_ISL_437947	Universitaetsklinik für Innere Medizin II Innsbruck	Bergthaler laboratory, CeMM Research Center for Molecular Medicine of the Austrian Academy of Sciences	Alexandra Popa et al
EPI_ISL_437948	Universitaetsklinik für Innere Medizin II Innsbruck	Bergthaler laboratory, CeMM Research Center for Molecular Medicine of the Austrian Academy of Sciences	Alexandra Popa et al
EPI_ISL_437949	Universitaetsklinik für Innere Medizin II Innsbruck	Bergthaler laboratory, CeMM Research Center for Molecular Medicine of the Austrian Academy of Sciences	Alexandra Popa et al
EPI_ISL_437950	Universitaetsklinik für Innere Medizin II Innsbruck	Bergthaler laboratory, CeMM Research Center for Molecular Medicine of the Austrian Academy of Sciences	Alexandra Popa et al
EPI_ISL_437951	Universitaetsklinik für Innere Medizin II Innsbruck	Bergthaler laboratory, CeMM Research Center for Molecular Medicine of the Austrian Academy of Sciences	Alexandra Popa et al
EPI_ISL_437954	Universitaetsklinik für Innere Medizin II Innsbruck	Bergthaler laboratory, CeMM Research Center for Molecular Medicine of the Austrian Academy of Sciences	Alexandra Popa et al
EPI_ISL_437955	Universitaetsklinik für Innere Medizin II Innsbruck	Bergthaler laboratory, CeMM Research Center for Molecular Medicine of the Austrian Academy of Sciences	Alexandra Popa et al
EPI_ISL_437956	Universitaetsklinik für Innere Medizin II Innsbruck	Bergthaler laboratory, CeMM Research Center for Molecular Medicine of the Austrian Academy of Sciences	Alexandra Popa et al
EPI_ISL_437957	Universitaetsklinik für Innere Medizin II Innsbruck	Bergthaler laboratory, CeMM Research Center for Molecular Medicine of the Austrian Academy of Sciences	Alexandra Popa et al
EPI_ISL_437958	Universitaetsklinik für Innere Medizin II Innsbruck	Bergthaler laboratory, CeMM Research Center for Molecular Medicine of the Austrian Academy of Sciences	Alexandra Popa et al
EPI_ISL_437959	Universitaetsklinik für Innere Medizin II Innsbruck	Bergthaler laboratory, CeMM Research Center for Molecular Medicine of the Austrian Academy of Sciences	Alexandra Popa et al
EPI_ISL_437960	Universitaetsklinik für Innere Medizin II Innsbruck	Bergthaler laboratory, CeMM Research Center for Molecular Medicine of the Austrian Academy of Sciences	Alexandra Popa et al
EPI_ISL_437961	Universitaetsklinik für Innere Medizin II Innsbruck	Bergthaler laboratory, CeMM Research Center for Molecular Medicine of the Austrian Academy of Sciences	Alexandra Popa et al
EPI_ISL_437962	Universitaetsklinik für Innere Medizin II Innsbruck	Bergthaler laboratory, CeMM Research Center for Molecular Medicine of the Austrian Academy of Sciences	Alexandra Popa et al
EPI_ISL_437971	Universitaetsklinik für Innere Medizin II Innsbruck	Bergthaler laboratory, CeMM Research Center for Molecular Medicine of the Austrian Academy of Sciences	Alexandra Popa et al
EPI_ISL_437972	Universitaetsklinik für Innere Medizin II Innsbruck	Bergthaler laboratory, CeMM Research Center for Molecular Medicine of the Austrian Academy of Sciences	Alexandra Popa et al
EPI_ISL_437973	Universitaetsklinik für Innere Medizin II Innsbruck	Bergthaler laboratory, CeMM Research Center for Molecular Medicine of the Austrian Academy of Sciences	Alexandra Popa et al
EPI_ISL_437974	Institut für Virologie am Department für Hygiene, Mikrobiologie und Public Health	Bergthaler laboratory, CeMM Research Center for Molecular Medicine of the Austrian Academy of Sciences	Alexandra Popa et al
EPI_ISL_437976	Institut für Virologie am Department für Hygiene, Mikrobiologie und Public Health	Bergthaler laboratory, CeMM Research Center for Molecular Medicine of the Austrian Academy of Sciences	Alexandra Popa et al
EPI_ISL_437980	Institut für Virologie am Department für Hygiene, Mikrobiologie und Public Health	Bergthaler laboratory, CeMM Research Center for Molecular Medicine of the Austrian Academy of Sciences	Alexandra Popa et al
EPI_ISL_437981	Institut für Virologie am Department für Hygiene, Mikrobiologie und Public Health	Bergthaler laboratory, CeMM Research Center for Molecular Medicine of the Austrian Academy of Sciences	Alexandra Popa et al
EPI_ISL_437982	Institut für Virologie am Department für Hygiene, Mikrobiologie und Public Health	Bergthaler laboratory, CeMM Research Center for Molecular Medicine of the Austrian Academy of Sciences	Alexandra Popa et al
EPI_ISL_437983	Institut für Virologie am Department für Hygiene, Mikrobiologie und Public Health	Bergthaler laboratory, CeMM Research Center for Molecular Medicine of the Austrian Academy of Sciences	Alexandra Popa et al
EPI_ISL_437984	Institut für Virologie am Department für Hygiene, Mikrobiologie und Public Health	Bergthaler laboratory, CeMM Research Center for Molecular Medicine of the Austrian Academy of Sciences	Alexandra Popa et al
EPI_ISL_437985	Institut für Virologie am Department für Hygiene, Mikrobiologie und Public Health	Bergthaler laboratory, CeMM Research Center for Molecular Medicine of the Austrian Academy of Sciences	Alexandra Popa et al
EPI_ISL_437986	Institut für Virologie am Department für Hygiene, Mikrobiologie und Public Health	Bergthaler laboratory, CeMM Research Center for Molecular Medicine of the Austrian Academy of Sciences	Alexandra Popa et al
EPI_ISL_437989	Institut für Virologie am Department für Hygiene, Mikrobiologie und Public Health	Bergthaler laboratory, CeMM Research Center for Molecular Medicine of the Austrian Academy of Sciences	Alexandra Popa et al
EPI_ISL_437990	Institut für Virologie am Department für Hygiene, Mikrobiologie und Public Health	Bergthaler laboratory, CeMM Research Center for Molecular Medicine of the Austrian Academy of Sciences	Alexandra Popa et al
EPI_ISL_437991	Institut für Virologie am Department für Hygiene, Mikrobiologie und Public Health	Bergthaler laboratory, CeMM Research Center for Molecular Medicine of the Austrian Academy of Sciences	Alexandra Popa et al
EPI_ISL_437993	Center for Virology, Medical University of Vienna	Bergthaler laboratory, CeMM Research Center for Molecular Medicine of the Austrian Academy of Sciences	Alexandra Popa et al
EPI_ISL_437994	Center for Virology, Medical University of Vienna	Bergthaler laboratory, CeMM Research Center for Molecular Medicine of the Austrian Academy of Sciences	Alexandra Popa et al
EPI_ISL_437995	Center for Virology, Medical University of Vienna	Bergthaler laboratory, CeMM Research Center for Molecular Medicine of the Austrian Academy of Sciences	Alexandra Popa et al
EPI_ISL_437996	Center for Virology, Medical University of Vienna	Bergthaler laboratory, CeMM Research Center for Molecular Medicine of the Austrian Academy of Sciences	Alexandra Popa et al
EPI_ISL_437998	Center for Virology, Medical University of Vienna	Bergthaler laboratory, CeMM Research Center for Molecular Medicine of the Austrian Academy of Sciences	Alexandra Popa et al
EPI_ISL_437999	Center for Virology, Medical University of Vienna	Bergthaler laboratory, CeMM Research Center for Molecular Medicine of the Austrian Academy of Sciences	Alexandra Popa et al
EPI_ISL_438000	Center for Virology, Medical University of Vienna	Bergthaler laboratory, CeMM Research Center for Molecular Medicine of the Austrian Academy of Sciences	Alexandra Popa et al
EPI_ISL_438001	Center for Virology, Medical University of Vienna	Bergthaler laboratory, CeMM Research Center for Molecular Medicine of the Austrian Academy of Sciences	Alexandra Popa et al
EPI_ISL_438002	Center for Virology, Medical University of Vienna	Bergthaler laboratory, CeMM Research Center for Molecular Medicine of the Austrian Academy of Sciences	Alexandra Popa et al
EPI_ISL_438003	Center for Virology, Medical University of Vienna	Bergthaler laboratory, CeMM Research Center for Molecular Medicine of the Austrian Academy of Sciences	Alexandra Popa et al
EPI_ISL_438004	Center for Virology, Medical University of Vienna	Bergthaler laboratory, CeMM Research Center for Molecular Medicine of the Austrian Academy of Sciences	Alexandra Popa et al
EPI_ISL_438005	Center for Virology, Medical University of Vienna	Bergthaler laboratory, CeMM Research Center for Molecular Medicine of the Austrian Academy of Sciences	Alexandra Popa et al
EPI_ISL_438006	Center for Virology, Medical University of Vienna	Bergthaler laboratory, CeMM Research Center for Molecular Medicine of the Austrian Academy of Sciences	Alexandra Popa et al
EPI_ISL_438007	Center for Virology, Medical University of Vienna	Bergthaler laboratory, CeMM Research Center for Molecular Medicine of the Austrian Academy of Sciences	Alexandra Popa et al
EPI_ISL_438008	Center for Virology, Medical University of Vienna	Bergthaler laboratory, CeMM Research Center for Molecular Medicine of the Austrian Academy of Sciences	Alexandra Popa et al
EPI_ISL_438009	Center for Virology, Medical University of Vienna	Bergthaler laboratory, CeMM Research Center for Molecular Medicine of the Austrian Academy of Sciences	Alexandra Popa et al
EPI_ISL_438010	Center for Virology, Medical University of Vienna	Bergthaler laboratory, CeMM Research Center for Molecular Medicine of the Austrian Academy of Sciences	Alexandra Popa et al
EPI_ISL_438013	Center for Virology, Medical University of Vienna	Bergthaler laboratory, CeMM Research Center for Molecular Medicine of the Austrian Academy of Sciences	Alexandra Popa et al
EPI_ISL_438014	Center for Virology, Medical University of Vienna	Bergthaler laboratory, CeMM Research Center for Molecular Medicine of the Austrian Academy of Sciences	Alexandra Popa et al
EPI_ISL_438015	Center for Virology, Medical University of Vienna	Bergthaler laboratory, CeMM Research Center for Molecular Medicine of the Austrian Academy of Sciences	Alexandra Popa et al
EPI_ISL_438016	Center for Virology, Medical University of Vienna	Bergthaler laboratory, CeMM Research Center for Molecular Medicine of the Austrian Academy of Sciences	Alexandra Popa et al
EPI_ISL_438017	Center for Virology, Medical University of Vienna	Bergthaler laboratory, CeMM Research Center for Molecular Medicine of the Austrian Academy of Sciences	Alexandra Popa et al
EPI_ISL_438018	Center for Virology, Medical University of Vienna	Bergthaler laboratory, CeMM Research Center for Molecular Medicine of the Austrian Academy of Sciences	Alexandra Popa et al
EPI_ISL_438019	Center for Virology, Medical University of Vienna	Bergthaler laboratory, CeMM Research Center for Molecular Medicine of the Austrian Academy of Sciences	Alexandra Popa et al
EPI_ISL_438020	Center for Virology, Medical University of Vienna	Bergthaler laboratory, CeMM Research Center for Molecular Medicine of the Austrian Academy of Sciences	Alexandra Popa et al
EPI_ISL_438022	Center for Virology, Medical University of Vienna	Bergthaler laboratory, CeMM Research Center for Molecular Medicine of the Austrian Academy of Sciences	Alexandra Popa et al
EPI_ISL_438024	Center for Virology, Medical University of Vienna	Bergthaler laboratory, CeMM Research Center for Molecular Medicine of the Austrian Academy of Sciences	Alexandra Popa et al
EPI_ISL_438025	Center for Virology, Medical University of Vienna	Bergthaler laboratory, CeMM Research Center for Molecular Medicine of the Austrian Academy of Sciences	Alexandra Popa et al
EPI_ISL_438026	Center for Virology, Medical University of Vienna	Bergthaler laboratory, CeMM Research Center for Molecular Medicine of the Austrian Academy of Sciences	Alexandra Popa et al
EPI_ISL_438028	Center for Virology, Medical University of Vienna	Bergthaler laboratory, CeMM Research Center for Molecular Medicine of the Austrian Academy of Sciences	Alexandra Popa et al
EPI_ISL_438031	Center for Virology, Medical University of Vienna	Bergthaler laboratory, CeMM Research Center for Molecular Medicine of the Austrian Academy of Sciences	Alexandra Popa et al
EPI_ISL_438032	Center for Virology, Medical University of Vienna	Bergthaler laboratory, CeMM Research Center for Molecular Medicine of the Austrian Academy of Sciences	Alexandra Popa et al
EPI_ISL_438033	Center for Virology, Medical University of Vienna	Bergthaler laboratory, CeMM Research Center for Molecular Medicine of the Austrian Academy of Sciences	Alexandra Popa et al
EPI_ISL_438036	Center for Virology, Medical University of Vienna	Bergthaler laboratory, CeMM Research Center for Molecular Medicine of the Austrian Academy of Sciences	Alexandra Popa et al
EPI_ISL_438039	Center for Virology, Medical University of Vienna	Bergthaler laboratory, CeMM Research Center for Molecular Medicine of the Austrian Academy of Sciences	Alexandra Popa et al
EPI_ISL_438041	Center for Virology, Medical University of Vienna	Bergthaler laboratory, CeMM Research Center for Molecular Medicine of the Austrian Academy of Sciences	Alexandra Popa et al
EPI_ISL_438043	Center for Virology, Medical University of Vienna	Bergthaler laboratory, CeMM Research Center for Molecular Medicine of the Austrian Academy of Sciences	Alexandra Popa et al
EPI_ISL_438044	Center for Virology, Medical University of Vienna	Bergthaler laboratory, CeMM Research Center for Molecular Medicine of the Austrian Academy of Sciences	Alexandra Popa et al
EPI_ISL_438045	Center for Virology, Medical University of Vienna	Bergthaler laboratory, CeMM Research Center for Molecular Medicine of the Austrian Academy of Sciences	Alexandra Popa et al
EPI_ISL_438046	Center for Virology, Medical University of Vienna	Bergthaler laboratory, CeMM Research Center for Molecular Medicine of the Austrian Academy of Sciences	Alexandra Popa et al
EPI_ISL_438047	Center for Virology, Medical University of Vienna	Bergthaler laboratory, CeMM Research Center for Molecular Medicine of the Austrian Academy of Sciences	Alexandra Popa et al
EPI_ISL_438048	Center for Virology, Medical University of Vienna	Bergthaler laboratory, CeMM Research Center for Molecular Medicine of the Austrian Academy of Sciences	Alexandra Popa et al
EPI_ISL_438049	Center for Virology, Medical University of Vienna	Bergthaler laboratory, CeMM Research Center for Molecular Medicine of the Austrian Academy of Sciences	Alexandra Popa et al
EPI_ISL_438052	Center for Virology, Medical University of Vienna	Bergthaler laboratory, CeMM Research Center for Molecular Medicine of the Austrian Academy of Sciences	Alexandra Popa et al
EPI_ISL_438053	Center for Virology, Medical University of Vienna	Bergthaler laboratory, CeMM Research Center for Molecular Medicine of the Austrian Academy of Sciences	Alexandra Popa et al
EPI_ISL_438054	Center for Virology, Medical University of Vienna	Bergthaler laboratory, CeMM Research Center for Molecular Medicine of the Austrian Academy of Sciences	Alexandra Popa et al
EPI_ISL_438056	Center for Virology, Medical University of Vienna	Bergthaler laboratory, CeMM Research Center for Molecular Medicine of the Austrian Academy of Sciences	Alexandra Popa et al
EPI_ISL_438057	Center for Virology, Medical University of Vienna	Bergthaler laboratory, CeMM Research Center for Molecular Medicine of the Austrian Academy of Sciences	Alexandra Popa et al
EPI_ISL_438058	Center for Virology, Medical University of Vienna	Bergthaler laboratory, CeMM Research Center for Molecular Medicine of the Austrian Academy of Sciences	Alexandra Popa et al
EPI_ISL_438059	Center for Virology, Medical University of Vienna	Bergthaler laboratory, CeMM Research Center for Molecular Medicine of the Austrian Academy of Sciences	Alexandra Popa et al
EPI_ISL_438061	Center for Virology, Medical University of Vienna	Bergthaler laboratory, CeMM Research Center for Molecular Medicine of the Austrian Academy of Sciences	Alexandra Popa et al
EPI_ISL_438064	Center for Virology, Medical University of Vienna	Bergthaler laboratory, CeMM Research Center for Molecular Medicine of the Austrian Academy of Sciences	Alexandra Popa et al
EPI_ISL_438065	Center for Virology, Medical University of Vienna	Bergthaler laboratory, CeMM Research Center for Molecular Medicine of the Austrian Academy of Sciences	Alexandra Popa et al
EPI_ISL_438066	Center for Virology, Medical University of Vienna	Bergthaler laboratory, CeMM Research Center for Molecular Medicine of the Austrian Academy of Sciences	Alexandra Popa et al
EPI_ISL_438067	Center for Virology, Medical University of Vienna	Bergthaler laboratory, CeMM Research Center for Molecular Medicine of the Austrian Academy of Sciences	Alexandra Popa et al
EPI_ISL_438068	Center for Virology, Medical University of Vienna	Bergthaler laboratory, CeMM Research Center for Molecular Medicine of the Austrian Academy of Sciences	Alexandra Popa et al
EPI_ISL_438073	Center for Virology, Medical University of Vienna	Bergthaler laboratory, CeMM Research Center for Molecular Medicine of the Austrian Academy of Sciences	Alexandra Popa et al
EPI_ISL_438075	Center for Virology, Medical University of Vienna	Bergthaler laboratory, CeMM Research Center for Molecular Medicine of the Austrian Academy of Sciences	Alexandra Popa et al
EPI_ISL_438076	Center for Virology, Medical University of Vienna	Bergthaler laboratory, CeMM Research Center for Molecular Medicine of the Austrian Academy of Sciences	Alexandra Popa et al
EPI_ISL_438077	Center for Virology, Medical University of Vienna	Bergthaler laboratory, CeMM Research Center for Molecular Medicine of the Austrian Academy of Sciences	Alexandra Popa et al
EPI_ISL_438078	Center for Virology, Medical University of Vienna	Bergthaler laboratory, CeMM Research Center for Molecular Medicine of the Austrian Academy of Sciences	Alexandra Popa et al
EPI_ISL_438079	Center for Virology, Medical University of Vienna	Bergthaler laboratory, CeMM Research Center for Molecular Medicine of the Austrian Academy of Sciences	Alexandra Popa et al
EPI_ISL_438084	Center for Virology, Medical University of Vienna	Bergthaler laboratory, CeMM Research Center for Molecular Medicine of the Austrian Academy of Sciences	Alexandra Popa et al
EPI_ISL_438085	Center for Virology, Medical University of Vienna	Bergthaler laboratory, CeMM Research Center for Molecular Medicine of the Austrian Academy of Sciences	Alexandra Popa et al
EPI_ISL_438086	Center for Virology, Medical University of Vienna	Bergthaler laboratory, CeMM Research Center for Molecular Medicine of the Austrian Academy of Sciences	Alexandra Popa et al
EPI_ISL_438093	Center for Virology, Medical University of Vienna	Bergthaler laboratory, CeMM Research Center for Molecular Medicine of the Austrian Academy of Sciences	Alexandra Popa et al
EPI_ISL_438095	Center for Virology, Medical University of Vienna	Bergthaler laboratory, CeMM Research Center for Molecular Medicine of the Austrian Academy of Sciences	Alexandra Popa et al
EPI_ISL_438096	Center for Virology, Medical University of Vienna	Bergthaler laboratory, CeMM Research Center for Molecular Medicine of the Austrian Academy of Sciences	Alexandra Popa et al
EPI_ISL_438098	Center for Virology, Medical University of Vienna	Bergthaler laboratory, CeMM Research Center for Molecular Medicine of the Austrian Academy of Sciences	Alexandra Popa et al
EPI_ISL_438099	Center for Virology, Medical University of Vienna	Bergthaler laboratory, CeMM Research Center for Molecular Medicine of the Austrian Academy of Sciences	Alexandra Popa et al
EPI_ISL_438100	Center for Virology, Medical University of Vienna	Bergthaler laboratory, CeMM Research Center for Molecular Medicine of the Austrian Academy of Sciences	Alexandra Popa et al
EPI_ISL_438102	Center for Virology, Medical University of Vienna	Bergthaler laboratory, CeMM Research Center for Molecular Medicine of the Austrian Academy of Sciences	Alexandra Popa et al
EPI_ISL_438103	Center for Virology, Medical University of Vienna	Bergthaler laboratory, CeMM Research Center for Molecular Medicine of the Austrian Academy of Sciences	Alexandra Popa et al
EPI_ISL_438104	Center for Virology, Medical University of Vienna	Bergthaler laboratory, CeMM Research Center for Molecular Medicine of the Austrian Academy of Sciences	Alexandra Popa et al
EPI_ISL_438105	Center for Virology, Medical University of Vienna	Bergthaler laboratory, CeMM Research Center for Molecular Medicine of the Austrian Academy of Sciences	Alexandra Popa et al
EPI_ISL_438106	Center for Virology, Medical University of Vienna	Bergthaler laboratory, CeMM Research Center for Molecular Medicine of the Austrian Academy of Sciences	Alexandra Popa et al
EPI_ISL_438108	Center for Virology, Medical University of Vienna	Bergthaler laboratory, CeMM Research Center for Molecular Medicine of the Austrian Academy of Sciences	Alexandra Popa et al
EPI_ISL_438109	Center for Virology, Medical University of Vienna	Bergthaler laboratory, CeMM Research Center for Molecular Medicine of the Austrian Academy of Sciences	Alexandra Popa et al
EPI_ISL_438111	Center for Virology, Medical University of Vienna	Bergthaler laboratory, CeMM Research Center for Molecular Medicine of the Austrian Academy of Sciences	Alexandra Popa et al
EPI_ISL_438112	Center for Virology, Medical University of Vienna	Bergthaler laboratory, CeMM Research Center for Molecular Medicine of the Austrian Academy of Sciences	Alexandra Popa et al
EPI_ISL_438113	Center for Virology, Medical University of Vienna	Bergthaler laboratory, CeMM Research Center for Molecular Medicine of the Austrian Academy of Sciences	Alexandra Popa et al
EPI_ISL_438116	Center for Virology, Medical University of Vienna	Bergthaler laboratory, CeMM Research Center for Molecular Medicine of the Austrian Academy of Sciences	Alexandra Popa et al
EPI_ISL_438119	Center for Virology, Medical University of Vienna	Bergthaler laboratory, CeMM Research Center for Molecular Medicine of the Austrian Academy of Sciences	Alexandra Popa et al
EPI_ISL_438122	Center for Virology, Medical University of Vienna	Bergthaler laboratory, CeMM Research Center for Molecular Medicine of the Austrian Academy of Sciences	Alexandra Popa et al
EPI_ISL_438123	Center for Virology, Medical University of Vienna	Bergthaler laboratory, CeMM Research Center for Molecular Medicine of the Austrian Academy of Sciences	Alexandra Popa et al
EPI_ISL_438126	Center for Virology, Medical University of Vienna	Bergthaler laboratory, CeMM Research Center for Molecular Medicine of the Austrian Academy of Sciences	Alexandra Popa et al
EPI_ISL_438127	Center for Virology, Medical University of Vienna	Bergthaler laboratory, CeMM Research Center for Molecular Medicine of the Austrian Academy of Sciences	Alexandra Popa et al
EPI_ISL_438128	Center for Virology, Medical University of Vienna	Bergthaler laboratory, CeMM Research Center for Molecular Medicine of the Austrian Academy of Sciences	Alexandra Popa et al
EPI_ISL_442523	Pasteur Institute of Iran	Kawsar Human Genetic Research Company	Sirous Zeinali et al
EPI_ISL_444481	B.J. Medical College and Civil hospital	Gujarat Biotechnology Research Centre	Kairavi Joshi et al
EPI_ISL_444969	Guangzhou Eighth People's Hospital (Jiahe Sector)	Institute of Human Virology, Zhongshan School of Medicine, Sun Yat-sen University	Junsong Zhang et al
EPI_ISL_444999	Naval Health Research Center	Naval Medical Research Center Biological Defense Research Directorate	Logan Voegtly et al
EPI_ISL_445281	HOSPITAL CLINICO DEL SUR	Instituto de Salud Publica de Chile	Andrés E Castillo et al
EPI_ISL_445378	HOSPITAL DE BULNES	Instituto de Salud Publica de Chile	Andrés E Castillo et al
EPI_ISL_447028	Ramathibodi Hospital	COVID-19 Network Investigations (CONI) Alliance	Elizabeth Batty et al
EPI_ISL_447837	Dept. of Medical Microbiology, Stavanger University Hospital, Helse Stavanger HF,	Norwegian Institute of Public Health, Department of Virology	Kathrine Stene-Johansen et al
EPI_ISL_449786	Ostfold Hospital Trust - Kalnes, Centre for Laboratory Medicine, Section for gene technology and infection serology	Norwegian Institute of Public Health, Department of Virology	Kathrine Stene-Johansen et al
EPI_ISL_449799	National Laboratory for Health, Environment and Food	National Laboratory for Health, Environment and Food	Mahnic A. et al
EPI_ISL_450186	Biolab Diagnostic Laboratories	Andersen lab at Scripps Research	Issa Abu-Dayyeh et al
EPI_ISL_450197	National Institute of Health. Department of medical Sciences, Ministry of Public Health, Thailand	National Institute of Health. Department of medical Sciences, Ministry of Public Health, Thailand	Pilailuk et al
EPI_ISL_450198	Department of Virology	Department of Virology	Boehmer et al
EPI_ISL_450199	Department of Virology	Department of Virology	Boehmer et al
EPI_ISL_450200	Department of Virology	Department of Virology	Boehmer et al
EPI_ISL_450203	Department of Virology	Department of Virology	Boehmer et al
EPI_ISL_450204	Department of Virology	Department of Virology	Boehmer et al
EPI_ISL_450207	Department of Virology	Department of Virology	Boehmer et al
EPI_ISL_450208	Department of Virology	Department of Virology	Boehmer et al
EPI_ISL_450209	Department of Virology	Department of Virology	Boehmer et al
EPI_ISL_450409	unknown	Microbiology	To et al
EPI_ISL_450511	Rafik Hariri University Hospital	Rafik Hariri University Hospital	Rita Feghali et al
EPI_ISL_450512	Rafik Hariri University Hospital	Rafik Hariri University Hospital	Rita Feghali et al
EPI_ISL_450524	Centrālā Laboratorija	Latvian Biomedical Research and Study Centre	Ivars Silamiķelis et al
EPI_ISL_450792	Jamaica Ministry of Health and Wellness	Pathogen Discovery, Respiratory Viruses Branch, Division of Viral Diseases, Centers for Disease Control and Prevention	Krista Queen et al
EPI_ISL_450813	Bla Kustens halsocentral	The Public Health Agency of Sweden	Olof Norrby et al
EPI_ISL_451187	Uganda Virus Research Institute	MRC/UVRI & LSHTM Uganda Research Unit	Dan Lule Bugembe et al
EPI_ISL_451197	Uganda Virus Research Institute	MRC/UVRI & LSHTM Uganda Research Unit	Dan Lule Bugembe et al
EPI_ISL_451298	Laboratory of Virology, INMI Lazzaro Spallanzani IRCCS	Laboratory of Virology, INMI Lazzaro Spallanzani IRCCS	Cesare E.M. Gruber et al
EPI_ISL_451299	Laboratory of Virology, INMI Lazzaro Spallanzani IRCCS	Laboratory of Virology, INMI Lazzaro Spallanzani IRCCS	Martina Rueca et al
EPI_ISL_451300	Laboratory of Virology, INMI Lazzaro Spallanzani IRCCS	Laboratory of Virology, INMI Lazzaro Spallanzani IRCCS	Cesare E.M. Gruber et al
EPI_ISL_451301	Laboratory of Virology, INMI Lazzaro Spallanzani IRCCS	Laboratory of Virology, INMI Lazzaro Spallanzani IRCCS	Martina Rueca et al
EPI_ISL_451302	Laboratory of Virology, INMI Lazzaro Spallanzani IRCCS	Laboratory of Virology, INMI Lazzaro Spallanzani IRCCS	Cesare E.M. Gruber et al
EPI_ISL_451303	Laboratory of Virology, INMI Lazzaro Spallanzani IRCCS	Laboratory of Virology, INMI Lazzaro Spallanzani IRCCS	Martina Rueca et al
EPI_ISL_451304	Laboratory of Virology, INMI Lazzaro Spallanzani IRCCS	Laboratory of Virology, INMI Lazzaro Spallanzani IRCCS	Cesare E.M. Gruber et al
EPI_ISL_451305	Laboratory of Virology, INMI Lazzaro Spallanzani IRCCS	Laboratory of Virology, INMI Lazzaro Spallanzani IRCCS	Martina Rueca et al
EPI_ISL_451306	Molecular Virology Unit, Fondazione IRCCS Policlinico San Matteo , Pavia	Laboratory of Virology, INMI Lazzaro Spallanzani IRCCS	Antonio Piralla et al
EPI_ISL_451307	Molecular Virology Unit, Fondazione IRCCS Policlinico San Matteo , Pavia	Laboratory of Virology, INMI Lazzaro Spallanzani IRCCS	Fausto Baldanti et al
EPI_ISL_451308	Molecular Virology Unit, Fondazione IRCCS Policlinico San Matteo , Pavia	Laboratory of Virology, INMI Lazzaro Spallanzani IRCCS	Antonio Piralla et al
EPI_ISL_451309	Molecular Virology Unit, Fondazione IRCCS Policlinico San Matteo , Pavia	Laboratory of Virology, INMI Lazzaro Spallanzani IRCCS	Fausto Baldanti et al
EPI_ISL_451345	West China Hospital of Sichuan University	State Key Laboratory of Biotherapy of Sichuan University	Baowen Du et al
EPI_ISL_451645	Laboratory of Molecular Biology, Diagnostyka sp. z o.o.	Laboratory of Recombinant Vaccines	Lukasz Rabalski et al
EPI_ISL_451684	Viollier AG	Department of Biosystems Science and Engineering, ETH Zürich	Christian Beisel et al
EPI_ISL_451691	Viollier AG	Department of Biosystems Science and Engineering, ETH Zürich	Christian Beisel et al
EPI_ISL_451704	Viollier AG	Department of Biosystems Science and Engineering, ETH Zürich	Christian Beisel et al
EPI_ISL_451705	Viollier AG	Department of Biosystems Science and Engineering, ETH Zürich	Christian Beisel et al
EPI_ISL_451707	Viollier AG	Department of Biosystems Science and Engineering, ETH Zürich	Christian Beisel et al
EPI_ISL_451729	Viollier AG	Department of Biosystems Science and Engineering, ETH Zürich	Christian Beisel et al
EPI_ISL_451736	Viollier AG	Department of Biosystems Science and Engineering, ETH Zürich	Christian Beisel et al
EPI_ISL_451758	Viollier AG	Department of Biosystems Science and Engineering, ETH Zürich	Christian Beisel et al
EPI_ISL_451759	Viollier AG	Department of Biosystems Science and Engineering, ETH Zürich	Christian Beisel et al
EPI_ISL_451771	Viollier AG	Department of Biosystems Science and Engineering, ETH Zürich	Christian Beisel et al
EPI_ISL_451777	Viollier AG	Department of Biosystems Science and Engineering, ETH Zürich	Christian Beisel et al
EPI_ISL_451780	Viollier AG	Department of Biosystems Science and Engineering, ETH Zürich	Christian Beisel et al
EPI_ISL_451783	Viollier AG	Department of Biosystems Science and Engineering, ETH Zürich	Christian Beisel et al
EPI_ISL_451804	Viollier AG	Department of Biosystems Science and Engineering, ETH Zürich	Christian Beisel et al
EPI_ISL_451808	Viollier AG	Department of Biosystems Science and Engineering, ETH Zürich	Christian Beisel et al
EPI_ISL_451818	Viollier AG	Department of Biosystems Science and Engineering, ETH Zürich	Christian Beisel et al
EPI_ISL_451835	Viollier AG	Department of Biosystems Science and Engineering, ETH Zürich	Christian Beisel et al
EPI_ISL_451846	Viollier AG	Department of Biosystems Science and Engineering, ETH Zürich	Christian Beisel et al
EPI_ISL_451848	Viollier AG	Department of Biosystems Science and Engineering, ETH Zürich	Christian Beisel et al
EPI_ISL_451849	Viollier AG	Department of Biosystems Science and Engineering, ETH Zürich	Christian Beisel et al
EPI_ISL_451856	Viollier AG	Department of Biosystems Science and Engineering, ETH Zürich	Christian Beisel et al
EPI_ISL_451858	Viollier AG	Department of Biosystems Science and Engineering, ETH Zürich	Christian Beisel et al
EPI_ISL_451864	Viollier AG	Department of Biosystems Science and Engineering, ETH Zürich	Christian Beisel et al
EPI_ISL_451867	Viollier AG	Department of Biosystems Science and Engineering, ETH Zürich	Christian Beisel et al
EPI_ISL_451872	Viollier AG	Department of Biosystems Science and Engineering, ETH Zürich	Christian Beisel et al
EPI_ISL_451875	Viollier AG	Department of Biosystems Science and Engineering, ETH Zürich	Christian Beisel et al
EPI_ISL_451878	Viollier AG	Department of Biosystems Science and Engineering, ETH Zürich	Christian Beisel et al
EPI_ISL_451889	Viollier AG	Department of Biosystems Science and Engineering, ETH Zürich	Christian Beisel et al
EPI_ISL_451891	Viollier AG	Department of Biosystems Science and Engineering, ETH Zürich	Christian Beisel et al
EPI_ISL_451903	Viollier AG	Department of Biosystems Science and Engineering, ETH Zürich	Christian Beisel et al
EPI_ISL_451905	Viollier AG	Department of Biosystems Science and Engineering, ETH Zürich	Christian Beisel et al
EPI_ISL_451914	Viollier AG	Department of Biosystems Science and Engineering, ETH Zürich	Christian Beisel et al
EPI_ISL_451936	Max von Pettenkofer Institute, Virology, National Reference Center for Retroviruses, LMU München	Laboratory for Functional Genome Analysis, Dept. Genomics, Gene Center of the LMU Munich	Max Muenchhoff et al
EPI_ISL_451937	Max von Pettenkofer Institute, Virology, National Reference Center for Retroviruses, LMU München	Laboratory for Functional Genome Analysis, Dept. Genomics, Gene Center of the LMU Munich	Max Muenchhoff et al
EPI_ISL_451942	Max von Pettenkofer Institute, Virology, National Reference Center for Retroviruses, LMU München	Laboratory for Functional Genome Analysis, Dept. Genomics, Gene Center of the LMU Munich	Max Muenchhoff et al
EPI_ISL_451945	Max von Pettenkofer Institute, Virology, National Reference Center for Retroviruses, LMU München	Laboratory for Functional Genome Analysis, Dept. Genomics, Gene Center of the LMU Munich	Max Muenchhoff et al
EPI_ISL_451958	Jamil-ur-Rahman Center for Genome Research, Dr. Panjwani Center for Molecular Medicine and Drug Research, International Center for Chemical and Biological Sciences, University of Karachi	Jamil-ur-Rahman Center for Genome Research, Dr. Panjwani Center for Molecular Medicine and Drug Research, International Center for Chemical and Biological Sciences, University of Karachi	Shakeel et al
EPI_ISL_451961	Istituto Zooprofilattico Sperimentale Puglia e Basilicata; Dipartimento di Bioscienze, Biotecnologie e Biofarmaceutica dell’Università degli Studi di Bari “A.Moro”; Istituto di Biomembrane. Bioenergetica e Biotecnologie Molecolari del Consiglio Nazionale delle Ricerche di Bari	Beaconlab (Bioinformatics Evolution and Comparative Genomics lab), Dept of Biosciences, University of Milan	Parisi A. et al
EPI_ISL_451962	Istituto Zooprofilattico Sperimentale Puglia e Basilicata; Dipartimento di Bioscienze, Biotecnologie e Biofarmaceutica dell’Università degli Studi di Bari “A.Moro”; Istituto di Biomembrane. Bioenergetica e Biotecnologie Molecolari del Consiglio Nazionale delle Ricerche di Bari	Beaconlab (Bioinformatics, Evolution and Comparative Genomics lab), Dept of Biosciences, University on Milan	Parisi A. et al
EPI_ISL_452094	Department of Clinical Microbiology, Copenhagen University Hospital, Hvidovre, Kettegaard Alle 30, 2650 Hvidovre.	Albertsen lab, Department of Chemistry and Bioscience, Aalborg University, Denmark	Rasmus Kirkegaard et al
EPI_ISL_452139	Instituto de Diagnostico y Referencia Epidemiologicos (INDRE)	Instituto de diagnóstico y Referencia Epidemiologicos (INDRE)	Ramirez-Gonzalez Ernesto et al
EPI_ISL_452140	CUB Hopital Erasme Laboratoire d'Anatomie Pathologique	CUB Hopital Erasme Laboratoire d'Anatomie Pathologique	Isabelle Salmon et al
EPI_ISL_452181	ULSS9 Distretto di Bussolengo	Istituto Zooprofilattico Sperimentale delle Venezie	Adelaide Milani et al
EPI_ISL_452182	ULSS9 Distretto di Bussolengo	Istituto Zooprofilattico Sperimentale delle Venezie	Adelaide Milani et al
EPI_ISL_452183	ULSS9 Distretto di Bussolengo	Istituto Zooprofilattico Sperimentale delle Venezie	Adelaide Milani et al
EPI_ISL_452184	ULSS9 Distretto di Bussolengo	Istituto Zooprofilattico Sperimentale delle Venezie	Adelaide Milani et al
EPI_ISL_452185	ULSS9 Distretto di Bussolengo	Istituto Zooprofilattico Sperimentale delle Venezie	Adelaide Milani et al
EPI_ISL_452186	ULSS9 Distretto di Bussolengo	Istituto Zooprofilattico Sperimentale delle Venezie	Adelaide Milani et al
EPI_ISL_452187	ULSS9 Distretto di Bussolengo	Istituto Zooprofilattico Sperimentale delle Venezie	Adelaide Milani et al
EPI_ISL_452188	ULSS9 Distretto di Bussolengo	Istituto Zooprofilattico Sperimentale delle Venezie	Adelaide Milani et al
EPI_ISL_452189	ULSS9 Distretto di Bussolengo	Istituto Zooprofilattico Sperimentale delle Venezie	Adelaide Milani et al
EPI_ISL_452190	ULSS9 Distretto di San Bonifacio	Istituto Zooprofilattico Sperimentale delle Venezie	Adelaide Milani et al
EPI_ISL_452191	ULSS9 Distretto di San Bonifacio	Istituto Zooprofilattico Sperimentale delle Venezie	Adelaide Milani et al
EPI_ISL_452347	Laboratory of Infectious Diseases Center of Beijing Ditan Hospital	Laboratory of Infectious Diseases Center of Beijing Ditan Hospital	Siyuan Yang et al
EPI_ISL_454497	RSE "National Center for Biotechnology"	RSE "National Center for Biotechnology"	Alexandr Shevtsov et al
EPI_ISL_454572	National Center of Expertise	National Center for Expertise, Kazakhstan National Center for Biotechnology, Kazakhstan	Abdaliyev Askar et al
EPI_ISL_454584	Laboratory of virology, National Center of Expertise	Laboratory of molecular-genetic research, National Center for Expertise, Kazakhstan National Center for Biotechnology, Kazakhstan	Abdaliyev Askar et al
EPI_ISL_454592	University Hospital for Infectious Diseases "Dr. Fran Mihaljević", Research Unit	University of Zagreb, Centre for research and knowledge transfer in biotechnology	Ivan-Christian Kurolt et al
EPI_ISL_454733	Department of Medical, Biotechnologies University of Siena	Department of Medical, Biotechnologies University of Siena	Cusi et al
EPI_ISL_454750	Dutch COVID-19 response team	National Institute for Public Health and the Environment (RIVM)	Adam Meijer et al
EPI_ISL_454767	Dutch COVID-19 response team	National Institute for Public Health and the Environment (RIVM)	Adam Meijer et al
EPI_ISL_454885	Karolinska Universitetslaboratoriet	The Public Health Agency of Sweden	Anna-Malin Linde et al
EPI_ISL_455708	National Hospital of Tropical Diseases	Oxford University Clinical Research Unit, Hanoi, Vietnam	Nguyen Thi Tam et al
EPI_ISL_456203	LabPLUS	Institute of Environmental Science and Research (ESR)	Matt Storey et al
EPI_ISL_456581	Victorian Infectious Diseases Reference Laboratory (VIDRL)	Microbiological Diagnostic Unit Public Health Laboratory and Victorian Infectious Diseases Reference Laboratory, Doherty Institute	Caly L. et al
EPI_ISL_456600	National Health Laboratory, Timor-Leste	Microbiological Diagnostic Unit Public Health Laboratory, The Peter Doherty Institute for Infection and Immunity	Soares da Silva et al
EPI_ISL_456607	National Health Laboratory, Timor-Leste	Microbiological Diagnostic Unit Public Health Laboratory, The Peter Doherty Institute for Infection and Immunity	Soares da Silva et al
EPI_ISL_457699	Department of Infectious Diseases, Istituto Superiore di Sanità, Roma , Italy	Army Medical and Veterinary Research Center	Paola Stefanelli et al
EPI_ISL_457700	Department of Infectious Diseases, Istituto Superiore di Sanità, Roma , Italy	Army Medical and Veterinary Research Center	Paola Stefanelli et al
EPI_ISL_457701	Oman-NIC	Oman-NIC	Samira Al-Maruqi et al
EPI_ISL_457721	Department of Infectious Diseases, Istituto Superiore di Sanità, Roma , Italy	Army Medical and Veterinary Research Center	Paola Stefanelli et al
EPI_ISL_457724	Department of Infectious Diseases, Istituto Superiore di Sanità, Roma , Italy	Army Medical and Veterinary Research Center	Paola Stefanelli et al
EPI_ISL_457728	Department of Infectious Diseases, Istituto Superiore di Sanità, Roma , Italy	Army Medical and Veterinary Research Center	Paola Stefanelli et al
EPI_ISL_457730	TSGH-CP molecular lab	TSGH-CP molecular lab	Cherng-Lih Perng et al
EPI_ISL_457732	Department of Infectious Diseases, Istituto Superiore di Sanità, Roma , Italy	Army Medical and Veterinary Research Center	Paola Stefanelli et al
EPI_ISL_457736	Department of Infectious Diseases, Istituto Superiore di Sanità, Roma , Italy	Army Medical and Veterinary Research Center	Paola Stefanelli et al
EPI_ISL_457749	Department of Infectious Diseases, Istituto Superiore di Sanità, Roma , Italy	Army Medical and Veterinary Research Center	Paola Stefanelli et al
EPI_ISL_457825	Army Medical Research Center - Scientific Department	Army Medical and Veterinary Research Center	Silvia Fillo et al
EPI_ISL_457826	Army Medical Center - Scientific Department	Army Medical and Veterinary Research Center	Silvia Fillo et al
EPI_ISL_457890	KEMRI-CGMR-C	KEMRI-Wellcome Trust Research Programme/KEMRI-CGMR-C Kilifi	Githinji G. et al 2020 et al
EPI_ISL_457934	KEMRI-Centre for Virus Research	KEMRI-Wellcome Trust Research Programme/KEMRI-CGMR-C Kilifi	Githinji G. et al 2020 et al
EPI_ISL_457953	Laboratorio de Biología Molecular Asociación Española Primera en Salud	Departments of Pathology and Medicine, New York University School of Medicine	Maria Victoria Elizondo et al
EPI_ISL_457973	Laboratorio de Biología Molecular Asociación Española Primera en Salud	Departments of Pathology and Medicine, New York University School of Medicine	Maria Victoria Elizondo et al
EPI_ISL_457975	Oman-NIC	Oman-NIC	Samira Al-Maruqi et al
EPI_ISL_457981	Oman-NIC	Department of Microbiology and Immunology-SQUH	Fahad Zadjali et al
EPI_ISL_458084	Laboratorio Biologia Molecolare Sars Cov2 - UOC Laboratorio Analisi - Servizio Medicina di Laboratorio, Ospedale "San Francesco" - ATS-ASSL Nuoro	Laboratorio specialistico UOC Ematologia - Ospedale "San Francesco" - ATS-ASSL Nuoro	Piras Giovanna et al
EPI_ISL_458085	Laboratorio Biologia Molecolare Sars Cov2 - UOC Laboratorio Analisi - Servizio Medicina di Laboratorio , Ospedale "San Francesco" - ATS- ASSL Nuoro	Laboratorio specialistico UOC Ematologia - Ospedale "San Francesco" - ATS-ASSL Nuoro	Piras Giovanna et al
EPI_ISL_459965	Institut Pasteur du Maroc	Institut Pasteur du Maroc	Marion Barbet et al
EPI_ISL_459977	Institut Pasteur du Maroc	Institut Pasteur du Maroc	Marion Barbet et al
EPI_ISL_460079	Molecular Virology Unit, Fondazione IRCCS Policlinico San Matteo , Pavia	Laboratory of Virology, INMI Lazzaro Spallanzani IRCCS	Barbara Bartolini et al
EPI_ISL_460080	Molecular Virology Unit, Fondazione IRCCS Policlinico San Matteo , Pavia	Laboratory of Virology, INMI Lazzaro Spallanzani IRCCS	Antonio Piralla et al
EPI_ISL_460081	Molecular Virology Unit, Fondazione IRCCS Policlinico San Matteo , Pavia	Laboratory of Virology, INMI Lazzaro Spallanzani IRCCS	Fausto Baldanti et al
EPI_ISL_460082	Molecular Virology Unit, Fondazione IRCCS Policlinico San Matteo , Pavia	Laboratory of Virology, INMI Lazzaro Spallanzani IRCCS	Martina Rueca et al
EPI_ISL_460083	Molecular Virology Unit, Fondazione IRCCS Policlinico San Matteo , Pavia	Laboratory of Virology, INMI Lazzaro Spallanzani IRCCS	Martina Rueca et al
EPI_ISL_460084	Molecular Virology Unit, Fondazione IRCCS Policlinico San Matteo , Pavia	Laboratory of Virology, INMI Lazzaro Spallanzani IRCCS	Fausto Baldanti et al
EPI_ISL_460085	Molecular Virology Unit, Fondazione IRCCS Policlinico San Matteo , Pavia	Laboratory of Virology, INMI Lazzaro Spallanzani IRCCS	Cesare E.M. Gruber et al
EPI_ISL_460086	Molecular Virology Unit, Fondazione IRCCS Policlinico San Matteo , Pavia	Laboratory of Virology, INMI Lazzaro Spallanzani IRCCS	Maria R. Capobianchi et al
EPI_ISL_460087	Molecular Virology Unit, Fondazione IRCCS Policlinico San Matteo , Pavia	Laboratory of Virology, INMI Lazzaro Spallanzani IRCCS	Cesare E.M. Gruber et al
EPI_ISL_460088	Molecular Virology Unit, Fondazione IRCCS Policlinico San Matteo , Pavia	Laboratory of Virology, INMI Lazzaro Spallanzani IRCCS	Martina Rueca et al
EPI_ISL_460089	Molecular Virology Unit, Fondazione IRCCS Policlinico San Matteo , Pavia	Laboratory of Virology, INMI Lazzaro Spallanzani IRCCS	Antonino Di Caro et al
EPI_ISL_460090	Molecular Virology Unit, Fondazione IRCCS Policlinico San Matteo , Pavia	Laboratory of Virology, INMI Lazzaro Spallanzani IRCCS	Antonio Piralla et al
EPI_ISL_460091	Molecular Virology Unit, Fondazione IRCCS Policlinico San Matteo , Pavia	Laboratory of Virology, INMI Lazzaro Spallanzani IRCCS	Antonino Di Caro et al
EPI_ISL_460092	Molecular Virology Unit, Fondazione IRCCS Policlinico San Matteo , Pavia	Laboratory of Virology, INMI Lazzaro Spallanzani IRCCS	Cesare E.M. Gruber et al
EPI_ISL_460093	Molecular Virology Unit, Fondazione IRCCS Policlinico San Matteo , Pavia	Laboratory of Virology, INMI Lazzaro Spallanzani IRCCS	Maria R. Capobianchi et al
EPI_ISL_460094	Molecular Virology Unit, Fondazione IRCCS Policlinico San Matteo , Pavia	Laboratory of Virology, INMI Lazzaro Spallanzani IRCCS	Barbara Bartolini et al
EPI_ISL_460095	Molecular Virology Unit, Fondazione IRCCS Policlinico San Matteo , Pavia	Laboratory of Virology, INMI Lazzaro Spallanzani IRCCS	Barbara Bartolini et al
EPI_ISL_461335	Dutch COVID-19 response team	Erasmus Medical Center	Bas Oude Munnink et al
EPI_ISL_462455	Clinical Center, University of Sarajevo	Charite Universitatsmedizin Berlin, Institute of Virology	Victor M Corman et al
EPI_ISL_462753	University Clinical Hospital of Mostar	University of Sarajevo Veterinary Faculty	Goletic et al
EPI_ISL_462990	University Clinical Centre of the Republic of Srpska	University of Sarajevo, Veterinary Faculty	Teufik et al
EPI_ISL_463741	Department of Molecular Virology, Cyprus Institute of Neurology and Genetics	Department of Molecular Virology, Cyprus Institute of Neurology and Genetics	Jan Richter et al
EPI_ISL_463746	Department of Molecular Virology, Cyprus Institute of Neurology and Genetics	Department of Molecular Virology, Cyprus Institute of Neurology and Genetics	Jan Richter et al
EPI_ISL_464204	Respiratory Virus Unit, Microbiology Services Colindale, Public Health England	Respiratory Virus Unit, Microbiology Services Colindale, Public Health England	PHE Covid Sequencing Team et al
EPI_ISL_466874	Max von Pettenkofer Institute, Virology, National Reference Center for Retroviruses, LMU München	Laboratory for Functional Genome Analysis, Dept. Genomics, Gene Center of the LMU Munich	Max Muenchhoff et al
EPI_ISL_466878	Max von Pettenkofer Institute, Virology, National Reference Center for Retroviruses, LMU München	Laboratory for Functional Genome Analysis, Dept. Genomics, Gene Center of the LMU Munich	Max Muenchhoff et al
EPI_ISL_466880	Max von Pettenkofer Institute, Virology, National Reference Center for Retroviruses, LMU München	Laboratory for Functional Genome Analysis, Dept. Genomics, Gene Center of the LMU Munich	Max Muenchhoff et al
EPI_ISL_466882	Max von Pettenkofer Institute, Virology, National Reference Center for Retroviruses, LMU München	Laboratory for Functional Genome Analysis, Dept. Genomics, Gene Center of the LMU Munich	Max Muenchhoff et al
EPI_ISL_466883	Max von Pettenkofer Institute, Virology, National Reference Center for Retroviruses, LMU München	Laboratory for Functional Genome Analysis, Dept. Genomics, Gene Center of the LMU Munich	Max Muenchhoff et al
EPI_ISL_466884	Max von Pettenkofer Institute, Virology, National Reference Center for Retroviruses, LMU München	Laboratory for Functional Genome Analysis, Dept. Genomics, Gene Center of the LMU Munich	Max Muenchhoff et al
EPI_ISL_466886	Max von Pettenkofer Institute, Virology, National Reference Center for Retroviruses, LMU München	Laboratory for Functional Genome Analysis, Dept. Genomics, Gene Center of the LMU Munich	Max Muenchhoff et al
EPI_ISL_466887	Max von Pettenkofer Institute, Virology, National Reference Center for Retroviruses, LMU München	Laboratory for Functional Genome Analysis, Dept. Genomics, Gene Center of the LMU Munich	Max Muenchhoff et al
EPI_ISL_466888	Max von Pettenkofer Institute, Virology, National Reference Center for Retroviruses, LMU München	Laboratory for Functional Genome Analysis, Dept. Genomics, Gene Center of the LMU Munich	Max Muenchhoff et al
EPI_ISL_466889	Max von Pettenkofer Institute, Virology, National Reference Center for Retroviruses, LMU München	Laboratory for Functional Genome Analysis, Dept. Genomics, Gene Center of the LMU Munich	Max Muenchhoff et al
EPI_ISL_466891	Max von Pettenkofer Institute, Virology, National Reference Center for Retroviruses, LMU München	Laboratory for Functional Genome Analysis, Dept. Genomics, Gene Center of the LMU Munich	Max Muenchhoff et al
EPI_ISL_466897	Max von Pettenkofer Institute, Virology, National Reference Center for Retroviruses, LMU München	Laboratory for Functional Genome Analysis, Dept. Genomics, Gene Center of the LMU Munich	Max Muenchhoff et al
EPI_ISL_466899	Max von Pettenkofer Institute, Virology, National Reference Center for Retroviruses, LMU München	Laboratory for Functional Genome Analysis, Dept. Genomics, Gene Center of the LMU Munich	Max Muenchhoff et al
EPI_ISL_466902	Max von Pettenkofer Institute, Virology, National Reference Center for Retroviruses, LMU München	Laboratory for Functional Genome Analysis, Dept. Genomics, Gene Center of the LMU Munich	Max Muenchhoff et al
EPI_ISL_466903	Max von Pettenkofer Institute, Virology, National Reference Center for Retroviruses, LMU München	Laboratory for Functional Genome Analysis, Dept. Genomics, Gene Center of the LMU Munich	Max Muenchhoff et al
EPI_ISL_466905	Max von Pettenkofer Institute, Virology, National Reference Center for Retroviruses, LMU München	Laboratory for Functional Genome Analysis, Dept. Genomics, Gene Center of the LMU Munich	Max Muenchhoff et al
EPI_ISL_466906	Max von Pettenkofer Institute, Virology, National Reference Center for Retroviruses, LMU München	Laboratory for Functional Genome Analysis, Dept. Genomics, Gene Center of the LMU Munich	Max Muenchhoff et al
EPI_ISL_466907	Max von Pettenkofer Institute, Virology, National Reference Center for Retroviruses, LMU München	Laboratory for Functional Genome Analysis, Dept. Genomics, Gene Center of the LMU Munich	Max Muenchhoff et al
EPI_ISL_466908	Max von Pettenkofer Institute, Virology, National Reference Center for Retroviruses, LMU München	Laboratory for Functional Genome Analysis, Dept. Genomics, Gene Center of the LMU Munich	Max Muenchhoff et al
EPI_ISL_466909	Max von Pettenkofer Institute, Virology, National Reference Center for Retroviruses, LMU München	Laboratory for Functional Genome Analysis, Dept. Genomics, Gene Center of the LMU Munich	Max Muenchhoff et al
EPI_ISL_466910	Max von Pettenkofer Institute, Virology, National Reference Center for Retroviruses, LMU München	Laboratory for Functional Genome Analysis, Dept. Genomics, Gene Center of the LMU Munich	Max Muenchhoff et al
EPI_ISL_466911	Max von Pettenkofer Institute, Virology, National Reference Center for Retroviruses, LMU München	Laboratory for Functional Genome Analysis, Dept. Genomics, Gene Center of the LMU Munich	Max Muenchhoff et al
EPI_ISL_466912	Max von Pettenkofer Institute, Virology, National Reference Center for Retroviruses, LMU München	Laboratory for Functional Genome Analysis, Dept. Genomics, Gene Center of the LMU Munich	Max Muenchhoff et al
EPI_ISL_466913	Max von Pettenkofer Institute, Virology, National Reference Center for Retroviruses, LMU München	Laboratory for Functional Genome Analysis, Dept. Genomics, Gene Center of the LMU Munich	Max Muenchhoff et al
EPI_ISL_466914	Max von Pettenkofer Institute, Virology, National Reference Center for Retroviruses, LMU München	Laboratory for Functional Genome Analysis, Dept. Genomics, Gene Center of the LMU Munich	Max Muenchhoff et al
EPI_ISL_466915	Max von Pettenkofer Institute, Virology, National Reference Center for Retroviruses, LMU München	Laboratory for Functional Genome Analysis, Dept. Genomics, Gene Center of the LMU Munich	Max Muenchhoff et al
EPI_ISL_466916	Max von Pettenkofer Institute, Virology, National Reference Center for Retroviruses, LMU München	Laboratory for Functional Genome Analysis, Dept. Genomics, Gene Center of the LMU Munich	Max Muenchhoff et al
EPI_ISL_466917	Max von Pettenkofer Institute, Virology, National Reference Center for Retroviruses, LMU München	Laboratory for Functional Genome Analysis, Dept. Genomics, Gene Center of the LMU Munich	Max Muenchhoff et al
EPI_ISL_466918	Max von Pettenkofer Institute, Virology, National Reference Center for Retroviruses, LMU München	Laboratory for Functional Genome Analysis, Dept. Genomics, Gene Center of the LMU Munich	Max Muenchhoff et al
EPI_ISL_466919	Max von Pettenkofer Institute, Virology, National Reference Center for Retroviruses, LMU München	Laboratory for Functional Genome Analysis, Dept. Genomics, Gene Center of the LMU Munich	Max Muenchhoff et al
EPI_ISL_466920	Max von Pettenkofer Institute, Virology, National Reference Center for Retroviruses, LMU München	Laboratory for Functional Genome Analysis, Dept. Genomics, Gene Center of the LMU Munich	Max Muenchhoff et al
EPI_ISL_466921	Max von Pettenkofer Institute, Virology, National Reference Center for Retroviruses, LMU München	Laboratory for Functional Genome Analysis, Dept. Genomics, Gene Center of the LMU Munich	Max Muenchhoff et al
EPI_ISL_466922	Max von Pettenkofer Institute, Virology, National Reference Center for Retroviruses, LMU München	Laboratory for Functional Genome Analysis, Dept. Genomics, Gene Center of the LMU Munich	Max Muenchhoff et al
EPI_ISL_466923	Max von Pettenkofer Institute, Virology, National Reference Center for Retroviruses, LMU München	Laboratory for Functional Genome Analysis, Dept. Genomics, Gene Center of the LMU Munich	Max Muenchhoff et al
EPI_ISL_466924	Max von Pettenkofer Institute, Virology, National Reference Center for Retroviruses, LMU München	Laboratory for Functional Genome Analysis, Dept. Genomics, Gene Center of the LMU Munich	Max Muenchhoff et al
EPI_ISL_466925	Max von Pettenkofer Institute, Virology, National Reference Center for Retroviruses, LMU München	Laboratory for Functional Genome Analysis, Dept. Genomics, Gene Center of the LMU Munich	Max Muenchhoff et al
EPI_ISL_466971	Viollier AG	Department of Biosystems Science and Engineering, ETH Zürich	Christian Beisel et al
EPI_ISL_466974	Viollier AG	Department of Biosystems Science and Engineering, ETH Zürich	Christian Beisel et al
EPI_ISL_466983	Viollier AG	Department of Biosystems Science and Engineering, ETH Zürich	Christian Beisel et al
EPI_ISL_466987	Viollier AG	Department of Biosystems Science and Engineering, ETH Zürich	Christian Beisel et al
EPI_ISL_466989	Viollier AG	Department of Biosystems Science and Engineering, ETH Zürich	Christian Beisel et al
EPI_ISL_466994	Viollier AG	Department of Biosystems Science and Engineering, ETH Zürich	Christian Beisel et al
EPI_ISL_466997	Viollier AG	Department of Biosystems Science and Engineering, ETH Zürich	Christian Beisel et al
EPI_ISL_466999	Viollier AG	Department of Biosystems Science and Engineering, ETH Zürich	Christian Beisel et al
EPI_ISL_467007	Viollier AG	Department of Biosystems Science and Engineering, ETH Zürich	Christian Beisel et al
EPI_ISL_467009	Viollier AG	Department of Biosystems Science and Engineering, ETH Zürich	Christian Beisel et al
EPI_ISL_467010	Viollier AG	Department of Biosystems Science and Engineering, ETH Zürich	Christian Beisel et al
EPI_ISL_467012	Viollier AG	Department of Biosystems Science and Engineering, ETH Zürich	Christian Beisel et al
EPI_ISL_467013	Viollier AG	Department of Biosystems Science and Engineering, ETH Zürich	Christian Beisel et al
EPI_ISL_467014	Viollier AG	Department of Biosystems Science and Engineering, ETH Zürich	Christian Beisel et al
EPI_ISL_467015	Viollier AG	Department of Biosystems Science and Engineering, ETH Zürich	Christian Beisel et al
EPI_ISL_467016	Viollier AG	Department of Biosystems Science and Engineering, ETH Zürich	Christian Beisel et al
EPI_ISL_467443	NHLS-IALCH	KRISP, KZN Research Innovation and Sequencing Platform	Giandhari J et al
EPI_ISL_467513	NHLS-IALCH	KRISP, KZN Research Innovation and Sequencing Platform	Giandhari J et al
EPI_ISL_467666	Virology lab, NIC, NCCD, Ulaanbaatar, Mongolia	National Centre for Communicable Deseases (NCCD)	Naranzul Ts et al
EPI_ISL_468056	Egyptian National Cancer Institute (ENCI)	Egyptian National Cancer Institute (ENCI)	Zekri et al
EPI_ISL_468145	[Romania, Bucharest] National Institute for Infectious Diseases “Prof. Dr. Matei Balș”	[Romania, Bucharest] National Institute for Infectious Diseases “Prof. Dr. Matei Balș”	Leontina Banica et al
EPI_ISL_468149	[Romania, Bucharest] National Institute for Infectious Diseases “Prof. Dr. Matei Balș”	[Romania, Bucharest] National Institute for Infectious Diseases “Prof. Dr. Matei Balș”	Leontina Banica et al
EPI_ISL_468156	[Romania, Bucharest] National Institute for Infectious Diseases “Prof. Dr. Matei Balș”	[Romania, Bucharest] National Institute for Infectious Diseases “Prof. Dr. Matei Balș”	Leontina Banica et al
EPI_ISL_468202	Viollier AG	Department of Biosystems Science and Engineering, ETH Zürich	Christian Beisel et al
EPI_ISL_468208	Viollier AG	Department of Biosystems Science and Engineering, ETH Zürich	Christian Beisel et al
EPI_ISL_468210	Viollier AG	Department of Biosystems Science and Engineering, ETH Zürich	Christian Beisel et al
EPI_ISL_468215	Viollier AG	Department of Biosystems Science and Engineering, ETH Zürich	Christian Beisel et al
EPI_ISL_468223	Viollier AG	Department of Biosystems Science and Engineering, ETH Zürich	Christian Beisel et al
EPI_ISL_468229	Viollier AG	Department of Biosystems Science and Engineering, ETH Zürich	Christian Beisel et al
EPI_ISL_468230	Viollier AG	Department of Biosystems Science and Engineering, ETH Zürich	Christian Beisel et al
EPI_ISL_468231	Viollier AG	Department of Biosystems Science and Engineering, ETH Zürich	Christian Beisel et al
EPI_ISL_468234	Viollier AG	Department of Biosystems Science and Engineering, ETH Zürich	Christian Beisel et al
EPI_ISL_468244	Viollier AG	Department of Biosystems Science and Engineering, ETH Zürich	Christian Beisel et al
EPI_ISL_468253	Viollier AG	Department of Biosystems Science and Engineering, ETH Zürich	Christian Beisel et al
EPI_ISL_468255	Viollier AG	Department of Biosystems Science and Engineering, ETH Zürich	Christian Beisel et al
EPI_ISL_468266	Viollier AG	Department of Biosystems Science and Engineering, ETH Zürich	Christian Beisel et al
EPI_ISL_468272	Viollier AG	Department of Biosystems Science and Engineering, ETH Zürich	Christian Beisel et al
EPI_ISL_468276	Viollier AG	Department of Biosystems Science and Engineering, ETH Zürich	Christian Beisel et al
EPI_ISL_468282	Viollier AG	Department of Biosystems Science and Engineering, ETH Zürich	Christian Beisel et al
EPI_ISL_468286	Viollier AG	Department of Biosystems Science and Engineering, ETH Zürich	Christian Beisel et al
EPI_ISL_468289	Viollier AG	Department of Biosystems Science and Engineering, ETH Zürich	Christian Beisel et al
EPI_ISL_468290	Viollier AG	Department of Biosystems Science and Engineering, ETH Zürich	Christian Beisel et al
EPI_ISL_468295	Viollier AG	Department of Biosystems Science and Engineering, ETH Zürich	Christian Beisel et al
EPI_ISL_468301	Viollier AG	Department of Biosystems Science and Engineering, ETH Zürich	Christian Beisel et al
EPI_ISL_468591	Institute for Public Health	Laboratory for advanced genomics	Filip Rokić et al
EPI_ISL_468914	Istituto Zooprofilattico Sperimentale Puglia e Basilicata; Dipartimento di Bioscienze, Biotecnologie e Biofarmaceutica dell’Università degli Studi di Bari “A.Moro”; Istituto di Biomembrane. Bioenergetica e Biotecnologie Molecolari del Consiglio Nazionale delle Ricerche di Bari	Beaconlab (Bioinformatics, Evolution and Comparative Genomics lab), Dept of Biosciences, University on Milan	Parisi A. et al
EPI_ISL_469016	Istituto Zooprofilattico Sperimentale Puglia e Basilicata; Dipartimento di Bioscienze, Biotecnologie e Biofarmaceutica dell’Università degli Studi di Bari “A.Moro”; Istituto di Biomembrane. Bioenergetica e Biotecnologie Molecolari del Consiglio Nazionale delle Ricerche di Bari	Beaconlab (Bioinformatics, Evolution and Comparative Genomics lab), Dept of Biosciences, University on Milan	Parisi A. et al
EPI_ISL_469018	Istituto Zooprofilattico Sperimentale Puglia e Basilicata; Dipartimento di Bioscienze, Biotecnologie e Biofarmaceutica dell’Università degli Studi di Bari “A.Moro”; Istituto di Biomembrane. Bioenergetica e Biotecnologie Molecolari del Consiglio Nazionale delle Ricerche di Bari	Beaconlab (Bioinformatics, Evolution and Comparative Genomics lab), Dept of Biosciences, University on Milan	Parisi A. et al
EPI_ISL_469019	Istituto Zooprofilattico Sperimentale Puglia e Basilicata; Dipartimento di Bioscienze, Biotecnologie e Biofarmaceutica dell’Università degli Studi di Bari “A.Moro”; Istituto di Biomembrane. Bioenergetica e Biotecnologie Molecolari del Consiglio Nazionale delle Ricerche di Bari	Beaconlab (Bioinformatics, Evolution and Comparative Genomics lab), Dept of Biosciences, University on Milan	Parisi A. et al
EPI_ISL_469020	Istituto Zooprofilattico Sperimentale Puglia e Basilicata; Dipartimento di Bioscienze, Biotecnologie e Biofarmaceutica dell’Università degli Studi di Bari “A.Moro”; Istituto di Biomembrane. Bioenergetica e Biotecnologie Molecolari del Consiglio Nazionale delle Ricerche di Bari	Beaconlab (Bioinformatics, Evolution and Comparative Genomics lab), Dept of Biosciences, University on Milan	Parisi A. et al
EPI_ISL_469021	Istituto Zooprofilattico Sperimentale Puglia e Basilicata; Dipartimento di Bioscienze, Biotecnologie e Biofarmaceutica dell’Università degli Studi di Bari “A.Moro”; Istituto di Biomembrane. Bioenergetica e Biotecnologie Molecolari del Consiglio Nazionale delle Ricerche di Bari	Beaconlab (Bioinformatics, Evolution and Comparative Genomics lab), Dept of Biosciences, University on Milan	Parisi A. et al
EPI_ISL_469022	Istituto Zooprofilattico Sperimentale Puglia e Basilicata; Dipartimento di Bioscienze, Biotecnologie e Biofarmaceutica dell’Università degli Studi di Bari “A.Moro”; Istituto di Biomembrane. Bioenergetica e Biotecnologie Molecolari del Consiglio Nazionale delle Ricerche di Bari	Beaconlab (Bioinformatics, Evolution and Comparative Genomics lab), Dept of Biosciences, University on Milan	Parisi A. et al
EPI_ISL_469023	Istituto Zooprofilattico Sperimentale Puglia e Basilicata; Dipartimento di Bioscienze, Biotecnologie e Biofarmaceutica dell’Università degli Studi di Bari “A.Moro”; Istituto di Biomembrane. Bioenergetica e Biotecnologie Molecolari del Consiglio Nazionale delle Ricerche di Bari	Beaconlab (Bioinformatics, Evolution and Comparative Genomics lab), Dept of Biosciences, University on Milan	Parisi A. et al
EPI_ISL_469057	Inger Landgren	The Public Health Agency of Sweden	Oskar Karlsson Lindsjo et al
EPI_ISL_469125	National Public Health Laboratory, National Centre for Infectious Diseases	National Public Health Laboratory, National Centre for Infectious Diseases	Mak TM et al
EPI_ISL_469255	National Institute for Viral Disease Control and Prevention, China CDC	Institute of Viral Disease Control and Prevention, China CDC	Xiang Zhao et al
EPI_ISL_469287	Keio University Hospital	Keio University Hospital	Kenjiro Kosaki et al
EPI_ISL_471159	MRCG at LSHTM Genomics lab	MRCG at LSHTM Genomics lab	Sesay et al et al
EPI_ISL_471163	MRCG at LSHTM Genomics lab	MRCG at LSHTM Genomics lab	Sesay et al et al
EPI_ISL_471169	MRCG at LSHTM Genomics lab	MRCG at LSHTM Genomics lab	Sesay et al et al
EPI_ISL_471268	Hospital IESS Babahoyo	Institute of Microbiology, Universidad San Francisco de Quito	Belén Prado-Vivar et al
EPI_ISL_471421	Laboratory for Respiratory Viruses, National Influenza Centre, Cantacuzino National Military-Medical Institute for Research and Development	Cantacuzino Institute	Luiza Ustea et al
EPI_ISL_471529	Department for Virology, Molecular Biology and Genome Research, R. G. Lugar Center for Public Health Research, National Center for Disease Control and Public Health (NCDC) of Georgia.	Department for Virology, Molecular Biology and Genome Research, R. G. Lugar Center for Public Health Research, National Center for Disease Control and Public Health (NCDC) of Georgia.	Meri Pantsulaia et al
EPI_ISL_474965	Israel Central Virology laboratory	Israel Central Virology laboratory	Neta Zuckerman et al
EPI_ISL_475544	Karolinska Universitetslaboratoriet	The Public Health Agency of Sweden	Oskar Karlsson Lindsjo et al
EPI_ISL_475763	Institut für Virologie am Department für Hygiene, Mikrobiologie und Public Health	Bergthaler laboratory, CeMM Research Center for Molecular Medicine of the Austrian Academy of Sciences	Alexandra Popa et al
EPI_ISL_475765	Universitaetsklinik für Innere Medizin II Innsbruck	Bergthaler laboratory, CeMM Research Center for Molecular Medicine of the Austrian Academy of Sciences	Alexandra Popa et al
EPI_ISL_475766	Universitaetsklinik für Innere Medizin II Innsbruck	Bergthaler laboratory, CeMM Research Center for Molecular Medicine of the Austrian Academy of Sciences	Alexandra Popa et al
EPI_ISL_475767	Universitaetsklinik für Innere Medizin II Innsbruck	Bergthaler laboratory, CeMM Research Center for Molecular Medicine of the Austrian Academy of Sciences	Alexandra Popa et al
EPI_ISL_475772	Center for Virology, Medical University of Vienna	Bergthaler laboratory, CeMM Research Center for Molecular Medicine of the Austrian Academy of Sciences	Alexandra Popa et al
EPI_ISL_475773	Center for Virology, Medical University of Vienna	Bergthaler laboratory, CeMM Research Center for Molecular Medicine of the Austrian Academy of Sciences	Alexandra Popa et al
EPI_ISL_475775	Center for Virology, Medical University of Vienna	Bergthaler laboratory, CeMM Research Center for Molecular Medicine of the Austrian Academy of Sciences	Alexandra Popa et al
EPI_ISL_475776	Center for Virology, Medical University of Vienna	Bergthaler laboratory, CeMM Research Center for Molecular Medicine of the Austrian Academy of Sciences	Alexandra Popa et al
EPI_ISL_475778	Center for Virology, Medical University of Vienna	Bergthaler laboratory, CeMM Research Center for Molecular Medicine of the Austrian Academy of Sciences	Alexandra Popa et al
EPI_ISL_475780	Center for Virology, Medical University of Vienna	Bergthaler laboratory, CeMM Research Center for Molecular Medicine of the Austrian Academy of Sciences	Alexandra Popa et al
EPI_ISL_475781	Center for Virology, Medical University of Vienna	Bergthaler laboratory, CeMM Research Center for Molecular Medicine of the Austrian Academy of Sciences	Alexandra Popa et al
EPI_ISL_475782	Center for Virology, Medical University of Vienna	Bergthaler laboratory, CeMM Research Center for Molecular Medicine of the Austrian Academy of Sciences	Alexandra Popa et al
EPI_ISL_475783	Center for Virology, Medical University of Vienna	Bergthaler laboratory, CeMM Research Center for Molecular Medicine of the Austrian Academy of Sciences	Alexandra Popa et al
EPI_ISL_475785	Center for Virology, Medical University of Vienna	Bergthaler laboratory, CeMM Research Center for Molecular Medicine of the Austrian Academy of Sciences	Alexandra Popa et al
EPI_ISL_475786	Center for Virology, Medical University of Vienna	Bergthaler laboratory, CeMM Research Center for Molecular Medicine of the Austrian Academy of Sciences	Alexandra Popa et al
EPI_ISL_475787	Center for Virology, Medical University of Vienna	Bergthaler laboratory, CeMM Research Center for Molecular Medicine of the Austrian Academy of Sciences	Alexandra Popa et al
EPI_ISL_475788	Center for Virology, Medical University of Vienna	Bergthaler laboratory, CeMM Research Center for Molecular Medicine of the Austrian Academy of Sciences	Alexandra Popa et al
EPI_ISL_475790	Center for Virology, Medical University of Vienna	Bergthaler laboratory, CeMM Research Center for Molecular Medicine of the Austrian Academy of Sciences	Alexandra Popa et al
EPI_ISL_475791	Center for Virology, Medical University of Vienna	Bergthaler laboratory, CeMM Research Center for Molecular Medicine of the Austrian Academy of Sciences	Alexandra Popa et al
EPI_ISL_475792	Center for Virology, Medical University of Vienna	Bergthaler laboratory, CeMM Research Center for Molecular Medicine of the Austrian Academy of Sciences	Alexandra Popa et al
EPI_ISL_475793	Center for Virology, Medical University of Vienna	Bergthaler laboratory, CeMM Research Center for Molecular Medicine of the Austrian Academy of Sciences	Alexandra Popa et al
EPI_ISL_475794	Center for Virology, Medical University of Vienna	Bergthaler laboratory, CeMM Research Center for Molecular Medicine of the Austrian Academy of Sciences	Alexandra Popa et al
EPI_ISL_475795	Center for Virology, Medical University of Vienna	Bergthaler laboratory, CeMM Research Center for Molecular Medicine of the Austrian Academy of Sciences	Alexandra Popa et al
EPI_ISL_475796	Center for Virology, Medical University of Vienna	Bergthaler laboratory, CeMM Research Center for Molecular Medicine of the Austrian Academy of Sciences	Alexandra Popa et al
EPI_ISL_475797	Center for Virology, Medical University of Vienna	Bergthaler laboratory, CeMM Research Center for Molecular Medicine of the Austrian Academy of Sciences	Alexandra Popa et al
EPI_ISL_475798	Center for Virology, Medical University of Vienna	Bergthaler laboratory, CeMM Research Center for Molecular Medicine of the Austrian Academy of Sciences	Alexandra Popa et al
EPI_ISL_475799	Center for Virology, Medical University of Vienna	Bergthaler laboratory, CeMM Research Center for Molecular Medicine of the Austrian Academy of Sciences	Alexandra Popa et al
EPI_ISL_475800	Center for Virology, Medical University of Vienna	Bergthaler laboratory, CeMM Research Center for Molecular Medicine of the Austrian Academy of Sciences	Alexandra Popa et al
EPI_ISL_475801	Center for Virology, Medical University of Vienna	Bergthaler laboratory, CeMM Research Center for Molecular Medicine of the Austrian Academy of Sciences	Alexandra Popa et al
EPI_ISL_475802	Center for Virology, Medical University of Vienna	Bergthaler laboratory, CeMM Research Center for Molecular Medicine of the Austrian Academy of Sciences	Alexandra Popa et al
EPI_ISL_475803	Center for Virology, Medical University of Vienna	Bergthaler laboratory, CeMM Research Center for Molecular Medicine of the Austrian Academy of Sciences	Alexandra Popa et al
EPI_ISL_475804	Center for Virology, Medical University of Vienna	Bergthaler laboratory, CeMM Research Center for Molecular Medicine of the Austrian Academy of Sciences	Alexandra Popa et al
EPI_ISL_475805	Center for Virology, Medical University of Vienna	Bergthaler laboratory, CeMM Research Center for Molecular Medicine of the Austrian Academy of Sciences	Alexandra Popa et al
EPI_ISL_475806	Center for Virology, Medical University of Vienna	Bergthaler laboratory, CeMM Research Center for Molecular Medicine of the Austrian Academy of Sciences	Alexandra Popa et al
EPI_ISL_475807	Center for Virology, Medical University of Vienna	Bergthaler laboratory, CeMM Research Center for Molecular Medicine of the Austrian Academy of Sciences	Alexandra Popa et al
EPI_ISL_475808	Center for Virology, Medical University of Vienna	Bergthaler laboratory, CeMM Research Center for Molecular Medicine of the Austrian Academy of Sciences	Alexandra Popa et al
EPI_ISL_475809	Center for Virology, Medical University of Vienna	Bergthaler laboratory, CeMM Research Center for Molecular Medicine of the Austrian Academy of Sciences	Alexandra Popa et al
EPI_ISL_475810	Center for Virology, Medical University of Vienna	Bergthaler laboratory, CeMM Research Center for Molecular Medicine of the Austrian Academy of Sciences	Alexandra Popa et al
EPI_ISL_475811	Center for Virology, Medical University of Vienna	Bergthaler laboratory, CeMM Research Center for Molecular Medicine of the Austrian Academy of Sciences	Alexandra Popa et al
EPI_ISL_475812	Center for Virology, Medical University of Vienna	Bergthaler laboratory, CeMM Research Center for Molecular Medicine of the Austrian Academy of Sciences	Alexandra Popa et al
EPI_ISL_475813	Institut für Virologie am Department für Hygiene, Mikrobiologie und Public Health	Bergthaler laboratory, CeMM Research Center for Molecular Medicine of the Austrian Academy of Sciences	Alexandra Popa et al
EPI_ISL_475815	Institut für Virologie am Department für Hygiene, Mikrobiologie und Public Health	Bergthaler laboratory, CeMM Research Center for Molecular Medicine of the Austrian Academy of Sciences	Alexandra Popa et al
EPI_ISL_475816	Institut für Virologie am Department für Hygiene, Mikrobiologie und Public Health	Bergthaler laboratory, CeMM Research Center for Molecular Medicine of the Austrian Academy of Sciences	Alexandra Popa et al
EPI_ISL_475818	Institut für Virologie am Department für Hygiene, Mikrobiologie und Public Health	Bergthaler laboratory, CeMM Research Center for Molecular Medicine of the Austrian Academy of Sciences	Alexandra Popa et al
EPI_ISL_475821	Institut für Virologie am Department für Hygiene, Mikrobiologie und Public Health	Bergthaler laboratory, CeMM Research Center for Molecular Medicine of the Austrian Academy of Sciences	Alexandra Popa et al
EPI_ISL_475824	Institut für Virologie am Department für Hygiene, Mikrobiologie und Public Health	Bergthaler laboratory, CeMM Research Center for Molecular Medicine of the Austrian Academy of Sciences	Alexandra Popa et al
EPI_ISL_475825	Institut für Virologie am Department für Hygiene, Mikrobiologie und Public Health	Bergthaler laboratory, CeMM Research Center for Molecular Medicine of the Austrian Academy of Sciences	Alexandra Popa et al
EPI_ISL_475826	Institut für Virologie am Department für Hygiene, Mikrobiologie und Public Health	Bergthaler laboratory, CeMM Research Center for Molecular Medicine of the Austrian Academy of Sciences	Alexandra Popa et al
EPI_ISL_475827	Institut für Virologie am Department für Hygiene, Mikrobiologie und Public Health	Bergthaler laboratory, CeMM Research Center for Molecular Medicine of the Austrian Academy of Sciences	Alexandra Popa et al
EPI_ISL_475828	Institut für Virologie am Department für Hygiene, Mikrobiologie und Public Health	Bergthaler laboratory, CeMM Research Center for Molecular Medicine of the Austrian Academy of Sciences	Alexandra Popa et al
EPI_ISL_475829	Institut für Virologie am Department für Hygiene, Mikrobiologie und Public Health	Bergthaler laboratory, CeMM Research Center for Molecular Medicine of the Austrian Academy of Sciences	Alexandra Popa et al
EPI_ISL_475831	Austrian Agency for Health and Food Safety (AGES)	Bergthaler laboratory, CeMM Research Center for Molecular Medicine of the Austrian Academy of Sciences	Alexandra Popa et al
EPI_ISL_475836	Austrian Agency for Health and Food Safety (AGES)	Bergthaler laboratory, CeMM Research Center for Molecular Medicine of the Austrian Academy of Sciences	Alexandra Popa et al
EPI_ISL_475838	Austrian Agency for Health and Food Safety (AGES)	Bergthaler laboratory, CeMM Research Center for Molecular Medicine of the Austrian Academy of Sciences	Alexandra Popa et al
EPI_ISL_475842	Austrian Agency for Health and Food Safety (AGES)	Bergthaler laboratory, CeMM Research Center for Molecular Medicine of the Austrian Academy of Sciences	Alexandra Popa et al
EPI_ISL_475843	Austrian Agency for Health and Food Safety (AGES)	Bergthaler laboratory, CeMM Research Center for Molecular Medicine of the Austrian Academy of Sciences	Alexandra Popa et al
EPI_ISL_475846	Austrian Agency for Health and Food Safety (AGES)	Bergthaler laboratory, CeMM Research Center for Molecular Medicine of the Austrian Academy of Sciences	Alexandra Popa et al
EPI_ISL_475850	Austrian Agency for Health and Food Safety (AGES)	Bergthaler laboratory, CeMM Research Center for Molecular Medicine of the Austrian Academy of Sciences	Alexandra Popa et al
EPI_ISL_475852	Austrian Agency for Health and Food Safety (AGES)	Bergthaler laboratory, CeMM Research Center for Molecular Medicine of the Austrian Academy of Sciences	Alexandra Popa et al
EPI_ISL_475856	Austrian Agency for Health and Food Safety (AGES)	Bergthaler laboratory, CeMM Research Center for Molecular Medicine of the Austrian Academy of Sciences	Alexandra Popa et al
EPI_ISL_475857	Austrian Agency for Health and Food Safety (AGES)	Bergthaler laboratory, CeMM Research Center for Molecular Medicine of the Austrian Academy of Sciences	Alexandra Popa et al
EPI_ISL_475858	Austrian Agency for Health and Food Safety (AGES)	Bergthaler laboratory, CeMM Research Center for Molecular Medicine of the Austrian Academy of Sciences	Alexandra Popa et al
EPI_ISL_475860	Austrian Agency for Health and Food Safety (AGES)	Bergthaler laboratory, CeMM Research Center for Molecular Medicine of the Austrian Academy of Sciences	Alexandra Popa et al
EPI_ISL_475861	Austrian Agency for Health and Food Safety (AGES)	Bergthaler laboratory, CeMM Research Center for Molecular Medicine of the Austrian Academy of Sciences	Alexandra Popa et al
EPI_ISL_475862	Austrian Agency for Health and Food Safety (AGES)	Bergthaler laboratory, CeMM Research Center for Molecular Medicine of the Austrian Academy of Sciences	Alexandra Popa et al
EPI_ISL_475865	Austrian Agency for Health and Food Safety (AGES)	Bergthaler laboratory, CeMM Research Center for Molecular Medicine of the Austrian Academy of Sciences	Alexandra Popa et al
EPI_ISL_475866	Austrian Agency for Health and Food Safety (AGES)	Bergthaler laboratory, CeMM Research Center for Molecular Medicine of the Austrian Academy of Sciences	Alexandra Popa et al
EPI_ISL_475868	Austrian Agency for Health and Food Safety (AGES)	Bergthaler laboratory, CeMM Research Center for Molecular Medicine of the Austrian Academy of Sciences	Alexandra Popa et al
EPI_ISL_475869	Austrian Agency for Health and Food Safety (AGES)	Bergthaler laboratory, CeMM Research Center for Molecular Medicine of the Austrian Academy of Sciences	Alexandra Popa et al
EPI_ISL_475872	Austrian Agency for Health and Food Safety (AGES)	Bergthaler laboratory, CeMM Research Center for Molecular Medicine of the Austrian Academy of Sciences	Alexandra Popa et al
EPI_ISL_475877	Austrian Agency for Health and Food Safety (AGES)	Bergthaler laboratory, CeMM Research Center for Molecular Medicine of the Austrian Academy of Sciences	Alexandra Popa et al
EPI_ISL_475879	Austrian Agency for Health and Food Safety (AGES)	Bergthaler laboratory, CeMM Research Center for Molecular Medicine of the Austrian Academy of Sciences	Alexandra Popa et al
EPI_ISL_475880	Austrian Agency for Health and Food Safety (AGES)	Bergthaler laboratory, CeMM Research Center for Molecular Medicine of the Austrian Academy of Sciences	Alexandra Popa et al
EPI_ISL_475882	Austrian Agency for Health and Food Safety (AGES)	Bergthaler laboratory, CeMM Research Center for Molecular Medicine of the Austrian Academy of Sciences	Alexandra Popa et al
EPI_ISL_475883	Austrian Agency for Health and Food Safety (AGES)	Bergthaler laboratory, CeMM Research Center for Molecular Medicine of the Austrian Academy of Sciences	Alexandra Popa et al
EPI_ISL_475885	Austrian Agency for Health and Food Safety (AGES)	Bergthaler laboratory, CeMM Research Center for Molecular Medicine of the Austrian Academy of Sciences	Alexandra Popa et al
EPI_ISL_475887	Zentralinstitut für medizinische und chemische Labordiagnostik, Universitätskliniken Insbruck	Bergthaler laboratory, CeMM Research Center for Molecular Medicine of the Austrian Academy of Sciences	Alexandra Popa et al
EPI_ISL_475888	Zentralinstitut für medizinische und chemische Labordiagnostik, Universitätskliniken Insbruck	Bergthaler laboratory, CeMM Research Center for Molecular Medicine of the Austrian Academy of Sciences	Alexandra Popa et al
EPI_ISL_475890	Zentralinstitut für medizinische und chemische Labordiagnostik, Universitätskliniken Insbruck	Bergthaler laboratory, CeMM Research Center for Molecular Medicine of the Austrian Academy of Sciences	Alexandra Popa et al
EPI_ISL_475891	Zentralinstitut für medizinische und chemische Labordiagnostik, Universitätskliniken Insbruck	Bergthaler laboratory, CeMM Research Center for Molecular Medicine of the Austrian Academy of Sciences	Alexandra Popa et al
EPI_ISL_475892	Zentralinstitut für medizinische und chemische Labordiagnostik, Universitätskliniken Insbruck	Bergthaler laboratory, CeMM Research Center for Molecular Medicine of the Austrian Academy of Sciences	Alexandra Popa et al
EPI_ISL_475895	Zentralinstitut für medizinische und chemische Labordiagnostik, Universitätskliniken Insbruck	Bergthaler laboratory, CeMM Research Center for Molecular Medicine of the Austrian Academy of Sciences	Alexandra Popa et al
EPI_ISL_475900	Zentralinstitut für medizinische und chemische Labordiagnostik, Universitätskliniken Insbruck	Bergthaler laboratory, CeMM Research Center for Molecular Medicine of the Austrian Academy of Sciences	Alexandra Popa et al
EPI_ISL_475903	Zentralinstitut für medizinische und chemische Labordiagnostik, Universitätskliniken Insbruck	Bergthaler laboratory, CeMM Research Center for Molecular Medicine of the Austrian Academy of Sciences	Alexandra Popa et al
EPI_ISL_475904	Zentralinstitut für medizinische und chemische Labordiagnostik, Universitätskliniken Insbruck	Bergthaler laboratory, CeMM Research Center for Molecular Medicine of the Austrian Academy of Sciences	Alexandra Popa et al
EPI_ISL_475906	Zentralinstitut für medizinische und chemische Labordiagnostik, Universitätskliniken Insbruck	Bergthaler laboratory, CeMM Research Center for Molecular Medicine of the Austrian Academy of Sciences	Alexandra Popa et al
EPI_ISL_475909	Zentralinstitut für medizinische und chemische Labordiagnostik, Universitätskliniken Insbruck	Bergthaler laboratory, CeMM Research Center for Molecular Medicine of the Austrian Academy of Sciences	Alexandra Popa et al
EPI_ISL_475910	Klinikum Wels-Grieskirchen	Bergthaler laboratory, CeMM Research Center for Molecular Medicine of the Austrian Academy of Sciences	Alexandra Popa et al
EPI_ISL_475911	Klinikum Wels-Grieskirchen	Bergthaler laboratory, CeMM Research Center for Molecular Medicine of the Austrian Academy of Sciences	Alexandra Popa et al
EPI_ISL_475912	Klinikum Wels-Grieskirchen	Bergthaler laboratory, CeMM Research Center for Molecular Medicine of the Austrian Academy of Sciences	Alexandra Popa et al
EPI_ISL_475913	Klinikum Wels-Grieskirchen	Bergthaler laboratory, CeMM Research Center for Molecular Medicine of the Austrian Academy of Sciences	Alexandra Popa et al
EPI_ISL_475919	Institut für Virologie am Department für Hygiene, Mikrobiologie und Public Health	Bergthaler laboratory, CeMM Research Center for Molecular Medicine of the Austrian Academy of Sciences	Alexandra Popa et al
EPI_ISL_475920	Institut für Virologie am Department für Hygiene, Mikrobiologie und Public Health	Bergthaler laboratory, CeMM Research Center for Molecular Medicine of the Austrian Academy of Sciences	Alexandra Popa et al
EPI_ISL_475921	Institut für Virologie am Department für Hygiene, Mikrobiologie und Public Health	Bergthaler laboratory, CeMM Research Center for Molecular Medicine of the Austrian Academy of Sciences	Alexandra Popa et al
EPI_ISL_475922	Institut für Virologie am Department für Hygiene, Mikrobiologie und Public Health	Bergthaler laboratory, CeMM Research Center for Molecular Medicine of the Austrian Academy of Sciences	Alexandra Popa et al
EPI_ISL_475923	Institut für Virologie am Department für Hygiene, Mikrobiologie und Public Health	Bergthaler laboratory, CeMM Research Center for Molecular Medicine of the Austrian Academy of Sciences	Alexandra Popa et al
EPI_ISL_475928	Institut für Virologie am Department für Hygiene, Mikrobiologie und Public Health	Bergthaler laboratory, CeMM Research Center for Molecular Medicine of the Austrian Academy of Sciences	Alexandra Popa et al
EPI_ISL_475929	Universitaetsklinik für Innere Medizin II Innsbruck	Bergthaler laboratory, CeMM Research Center for Molecular Medicine of the Austrian Academy of Sciences	Alexandra Popa et al
EPI_ISL_475930	Universitaetsklinik für Innere Medizin II Innsbruck	Bergthaler laboratory, CeMM Research Center for Molecular Medicine of the Austrian Academy of Sciences	Alexandra Popa et al
EPI_ISL_475931	Universitaetsklinik für Innere Medizin II Innsbruck	Bergthaler laboratory, CeMM Research Center for Molecular Medicine of the Austrian Academy of Sciences	Alexandra Popa et al
EPI_ISL_475935	Universitaetsklinik für Innere Medizin II Innsbruck	Bergthaler laboratory, CeMM Research Center for Molecular Medicine of the Austrian Academy of Sciences	Alexandra Popa et al
EPI_ISL_475936	Universitaetsklinik für Innere Medizin II Innsbruck	Bergthaler laboratory, CeMM Research Center for Molecular Medicine of the Austrian Academy of Sciences	Alexandra Popa et al
EPI_ISL_476075	University of Debrecen, Department of Medical Microbiology	National Laboratory of Virology, Szentágothai Research Centre	Endre Gábor Tóth et al
EPI_ISL_476078	University of Szeged, Institute of Clinical Microbiology	National Laboratory of Virology, Szentágothai Research Centre	Endre Gábor Tóth et al
EPI_ISL_476080	Viollier AG	Department of Biosystems Science and Engineering, ETH Zürich	Christian Beisel et al
EPI_ISL_476082	Viollier AG	Department of Biosystems Science and Engineering, ETH Zürich	Christian Beisel et al
EPI_ISL_476084	Viollier AG	Department of Biosystems Science and Engineering, ETH Zürich	Christian Beisel et al
EPI_ISL_476085	Viollier AG	Department of Biosystems Science and Engineering, ETH Zürich	Christian Beisel et al
EPI_ISL_476086	Viollier AG	Department of Biosystems Science and Engineering, ETH Zürich	Christian Beisel et al
EPI_ISL_476088	Viollier AG	Department of Biosystems Science and Engineering, ETH Zürich	Christian Beisel et al
EPI_ISL_476089	Viollier AG	Department of Biosystems Science and Engineering, ETH Zürich	Christian Beisel et al
EPI_ISL_476091	Viollier AG	Department of Biosystems Science and Engineering, ETH Zürich	Christian Beisel et al
EPI_ISL_476093	Viollier AG	Department of Biosystems Science and Engineering, ETH Zürich	Christian Beisel et al
EPI_ISL_476098	Viollier AG	Department of Biosystems Science and Engineering, ETH Zürich	Christian Beisel et al
EPI_ISL_476104	Viollier AG	Department of Biosystems Science and Engineering, ETH Zürich	Christian Beisel et al
EPI_ISL_476106	Viollier AG	Department of Biosystems Science and Engineering, ETH Zürich	Christian Beisel et al
EPI_ISL_476107	Viollier AG	Department of Biosystems Science and Engineering, ETH Zürich	Christian Beisel et al
EPI_ISL_476112	Viollier AG	Department of Biosystems Science and Engineering, ETH Zürich	Christian Beisel et al
EPI_ISL_476113	Viollier AG	Department of Biosystems Science and Engineering, ETH Zürich	Christian Beisel et al
EPI_ISL_476114	Viollier AG	Department of Biosystems Science and Engineering, ETH Zürich	Christian Beisel et al
EPI_ISL_476120	Viollier AG	Department of Biosystems Science and Engineering, ETH Zürich	Christian Beisel et al
EPI_ISL_476122	Viollier AG	Department of Biosystems Science and Engineering, ETH Zürich	Christian Beisel et al
EPI_ISL_476139	Folkhalsomyndigheten	The Public Health Agency of Sweden	Oskar Karlsson Lindsjo et al
EPI_ISL_476493	Institut Pasteur Dakar	Institut Pasteur de Dakar	Ndongo Dia et al
EPI_ISL_476559	unknown	Laboratoire Sciences et Technologies de la Santé (STS) Institut Supérieur des Sciences de la Santé Université Hassan 1er, Settat, Morocco	Hajar Lemriss et al
EPI_ISL_476561	Hospital Garrahan	Héritas	Roberta Crespo et al
EPI_ISL_476702	Incubadora Venezolana de Ciencia, Venezuela	Incubadora Venezolana de Ciencia, Venezuela / Instituto Nacional de Salud, Bogotá, Colombia / Grupo de Investigaciones Microbiológicas-UR (GIMUR), Departamento de Biología, Facultad de Ciencias Naturales, Universidad del Rosario, Bogotá, Colombia / Icahn School of Medicine at Mount Sinai, New York, USA	Alberto Paniz-Mondolfi et al
EPI_ISL_476824	Laboratoire des Fièvres Hémorragiques Virales du Benin	Charité-Universitätsmedizin Berlin	Yadouleton et al
EPI_ISL_476825	Laboratoire des Fièvres Hémorragiques Virales du Benin	Charité-Universitätsmedizin Berlin	Yadouleton et al
EPI_ISL_476836	National Influenza Centre for Nothern Greece	National Influenza Centre for Nothern Greece	Maria Christoforidi et al
EPI_ISL_477193	Istituto Zooprofilattico Sperimentale Puglia e Basilicata;	Beaconlab (Bioinformatics, Evolution and Comparative Genomics lab), Dept of Biosciences, University on Mila	Parisi A. et al
EPI_ISL_477194	Istituto Zooprofilattico Sperimentale Puglia e Basilicata;	Beaconlab (Bioinformatics, Evolution and Comparative Genomics lab), Dept of Biosciences, University on Mila	Parisi A. et al
EPI_ISL_477195	Istituto Zooprofilattico Sperimentale Puglia e Basilicata;	Beaconlab (Bioinformatics, Evolution and Comparative Genomics lab), Dept of Biosciences, University on Milan	Parisi A. et al
EPI_ISL_477196	Istituto Zooprofilattico Sperimentale Puglia e Basilicata;	Beaconlab (Bioinformatics, Evolution and Comparative Genomics lab), Dept of Biosciences, University on Milan	Parisi A. et al
EPI_ISL_477197	Istituto Zooprofilattico Sperimentale Puglia e Basilicata;	Beaconlab (Bioinformatics, Evolution and Comparative Genomics lab), Dept of Biosciences, University on Milan	Parisi A. et al
EPI_ISL_477198	Istituto Zooprofilattico Sperimentale Puglia e Basilicata;	Beaconlab (Bioinformatics, Evolution and Comparative Genomics lab), Dept of Biosciences, University on Milan	Parisi A. et al
EPI_ISL_477199	Istituto Zooprofilattico Sperimentale Puglia e Basilicata;	Beaconlab (Bioinformatics, Evolution and Comparative Genomics lab), Dept of Biosciences, University on Milan	Parisi A. et al
EPI_ISL_477200	Istituto Zooprofilattico Sperimentale Puglia e Basilicata;	Beaconlab (Bioinformatics, Evolution and Comparative Genomics lab), Dept of Biosciences, University on Milan	Parisi A. et al
EPI_ISL_477201	Istituto Zooprofilattico Sperimentale Puglia e Basilicata;	Beaconlab (Bioinformatics, Evolution and Comparative Genomics lab), Dept of Biosciences, University on Milan	Parisi A. et al
EPI_ISL_477202	Istituto Zooprofilattico Sperimentale Puglia e Basilicata;	Beaconlab (Bioinformatics, Evolution and Comparative Genomics lab), Dept of Biosciences, University on Mila	Parisi A. et al
EPI_ISL_477203	Istituto Zooprofilattico Sperimentale Puglia e Basilicata;	Beaconlab (Bioinformatics, Evolution and Comparative Genomics lab), Dept of Biosciences, University on Mila	Parisi A. et al
EPI_ISL_477204	Prof. Massimo Zollo CEINGE TASK-FORCE COVID19 - Regione Campania	Prof. Massimo Zollo CEINGE TASK-FORCE COVID19 - Regione Campania	Veronica Ferrucci1 et al
EPI_ISL_479594	National Public Health Laboratory, National Centre for Infectious Diseases	National Public Health Laboratory, National Centre for Infectious Diseases	Mak TM et al
EPI_ISL_479616	Laboratory of Molecular Virology of the International Centre for Genetic Engineering and Biotechnology (ICGEB)	ARGO Open Lab Platform for Genome Sequencing	Licastro et al
EPI_ISL_479617	Laboratory of Molecular Virology of the International Centre for Genetic Engineering and Biotechnology (ICGEB)	ARGO Open Lab Platform for Genome Sequencing	Licastro et al
EPI_ISL_479618	Laboratory of Molecular Virology of the International Centre for Genetic Engineering and Biotechnology (ICGEB)	ARGO Open Lab Platform for Genome Sequencing	Licastro et al
EPI_ISL_479619	Laboratory of Molecular Virology of the International Centre for Genetic Engineering and Biotechnology (ICGEB)	ARGO Open Lab Platform for Genome Sequencing	Licastro et al
EPI_ISL_479790	Laboratory of Molecular Virology of the International Centre for Genetic Engineering and Biotechnology (ICGEB)	ARGO Open Lab Platform for Genome Sequencing	Licastro et al
EPI_ISL_479791	Laboratory of Molecular Virology of the International Centre for Genetic Engineering and Biotechnology (ICGEB)	ARGO Open Lab Platform for Genome Sequencing	Licastro et al
EPI_ISL_479970	Fukui Prefectural Institute of Public Health and Environmental Science	Pathogen Genomics Center, National Institute of Infectious Diseases	Tsuyoshi Sekizuka et al
EPI_ISL_480168	Fukui Prefectural Institute of Public Health and Environmental Science	Pathogen Genomics Center, National Institute of Infectious Diseases	Tsuyoshi Sekizuka et al
EPI_ISL_480298	National Reference Laboratory "Influenza and acute respiratory diseases"	NRL-HIV	Ivan Ivanov et al
EPI_ISL_480301	National Reference Laboratory "Influenza and acute respiratory diseases"	NRL-HIV	Ivan Ivanov et al
EPI_ISL_480310	National Reference Laboratory "Influenza and acute respiratory diseases"	NRL-HIV	Ivan Ivanov et al
EPI_ISL_480316	Hospital Clínica Bíblica	Charité Virology-University of Costa Rica	Andres Moreira-Soto et al
EPI_ISL_480327	Hospital Nacional de Niños	Charité Virology-University of Costa Rica	Andres Moreira-Soto et al
EPI_ISL_481213	Ostfold Hospital Trust - Kalnes, Centre for Laboratory Medicine, Section for gene technology and infection serology	Norwegian Institute of Public Health, Department of Virology	Kathrine Stene-Johansen et al
EPI_ISL_481253	Robert Koch Institute, National Reference center for Influenza, Berlin, Germany	Robert Koch Institute, Bioinformatics MF1, Berlin, Germany	Marianne Wedde et al
EPI_ISL_481262	Robert Koch Institute, National Reference center for Influenza, Berlin, Germany	Robert Koch Institute, Bioinformatics MF1, Berlin, Germany	Marianne Wedde et al
EPI_ISL_481380	Department for Virology, Molecular Biology and Genome Research, R. G. Lugar Center for Public Health Research, National Center for Disease Control and Public Health (NCDC) of Georgia.	Department for Virology, Molecular Biology and Genome Research, R. G. Lugar Center for Public Health Research, National Center for Disease Control and Public Health (NCDC) of Georgia.	Ana Papkiauri et al
EPI_ISL_481571	Department of Virology and Immunology, University of Helsinki and Helsinki University Hospital, Huslab Finland	Department of Virology, Faculty of Medicine, University of Helsinki, Helsinki, Finland	Teemu Smura et al
EPI_ISL_481584	Department of Virology and Immunology, University of Helsinki and Helsinki University Hospital, Huslab Finland	Department of Virology, Faculty of Medicine, University of Helsinki, Helsinki, Finland	Teemu Smura et al
EPI_ISL_482295	Providence St. Joseph Health Molecular Genomics Laboratory	Providence St. Joseph Health Molecular Genomics Laboratory	Alexa K Dowdell et al
EPI_ISL_482737	LNR National Reference Laboratory, Mohammed VI University of Health Sciences	Medical Biotechnology Laboratory, Rabat Medical and Pharmacy School, Mohammed The Vth University in Rabat	Meriem LAAMARTI et al
EPI_ISL_483141	Robert Koch Institute, ZBS1 Highly Pathogenic Viruses, Berlin, Germany	Robert Koch Institute, Bioinformatics MF1, Berlin, Germany	Janine Michel et al
EPI_ISL_483545	Kingdom of Bahrein Ministry of Health	Erasmus Medical Center	Bas Oude Munnink et al
EPI_ISL_483561	Kingdom of Bahrein Ministry of Health	Erasmus Medical Center	Bas Oude Munnink et al
EPI_ISL_483656	Viollier AG	Department of Biosystems Science and Engineering, ETH Zürich	Christian Beisel et al
EPI_ISL_483657	Viollier AG	Department of Biosystems Science and Engineering, ETH Zürich	Christian Beisel et al
EPI_ISL_483660	Viollier AG	Department of Biosystems Science and Engineering, ETH Zürich	Christian Beisel et al
EPI_ISL_483662	Viollier AG	Department of Biosystems Science and Engineering, ETH Zürich	Christian Beisel et al
EPI_ISL_483663	Viollier AG	Department of Biosystems Science and Engineering, ETH Zürich	Christian Beisel et al
EPI_ISL_483725	Israel Central Virology laboratory	Israel Central Virology laboratory	Neta Zuckerman et al
EPI_ISL_485603	Division of Infectious Disease	Steininger Lab	Jakob Thannesberger et al
EPI_ISL_485809	Institut für Virologie und Epidemiologie der Viruskrankheiten, Universitätsklinikum Tübingen	NGS Competence Center Tübingen, Institut für Medizinische Mikrobiologie und Hygiene, Universitätsklinikum Tübingen	Angelov at al. et al
EPI_ISL_485810	Institut für Virologie und Epidemiologie der Viruskrankheiten, Universitätsklinikum Tübingen	NGS Competence Center Tübingen, Institut für Medizinische Mikrobiologie und Hygiene, Universitätsklinikum Tübingen	Angelov et al. et al
EPI_ISL_485811	Institut für Virologie und Epidemiologie der Viruskrankheiten, Universitätsklinikum Tübingen	NGS Competence Center Tübingen, Institut für Medizinische Mikrobiologie und Hygiene, Universitätsklinikum Tübingen	Angelov et al. et al
EPI_ISL_485812	Institut für Virologie und Epidemiologie der Viruskrankheiten, Universitätsklinikum Tübingen	NGS Competence Center Tübingen, Institut für Medizinische Mikrobiologie und Hygiene, Universitätsklinikum Tübingen	Angelov et al. et al
EPI_ISL_485813	Institut für Virologie und Epidemiologie der Viruskrankheiten, Universitätsklinikum Tübingen	NGS Competence Center Tübingen, Institut für Medizinische Mikrobiologie und Hygiene, Universitätsklinikum Tübingen	Angelov et al. et al
EPI_ISL_486414	Centrālā laboratorija	Latvian Biomedical Research and Study Centre	Ivars Silamiķelis et al
EPI_ISL_486449	Viollier AG	Department of Biosystems Science and Engineering, ETH Zürich	Christian Beisel et al
EPI_ISL_486451	Viollier AG	Department of Biosystems Science and Engineering, ETH Zürich	Christian Beisel et al
EPI_ISL_486462	Viollier AG	Department of Biosystems Science and Engineering, ETH Zürich	Christian Beisel et al
EPI_ISL_486463	Viollier AG	Department of Biosystems Science and Engineering, ETH Zürich	Christian Beisel et al
EPI_ISL_486474	Viollier AG	Department of Biosystems Science and Engineering, ETH Zürich	Christian Beisel et al
EPI_ISL_486486	Viollier AG	Department of Biosystems Science and Engineering, ETH Zürich	Christian Beisel et al
EPI_ISL_486496	Viollier AG	Department of Biosystems Science and Engineering, ETH Zürich	Christian Beisel et al
EPI_ISL_486498	Viollier AG	Department of Biosystems Science and Engineering, ETH Zürich	Christian Beisel et al
EPI_ISL_486503	Viollier AG	Department of Biosystems Science and Engineering, ETH Zürich	Christian Beisel et al
EPI_ISL_486504	Viollier AG	Department of Biosystems Science and Engineering, ETH Zürich	Christian Beisel et al
EPI_ISL_486506	Viollier AG	Department of Biosystems Science and Engineering, ETH Zürich	Christian Beisel et al
EPI_ISL_486511	Viollier AG	Department of Biosystems Science and Engineering, ETH Zürich	Christian Beisel et al
EPI_ISL_486515	Viollier AG	Department of Biosystems Science and Engineering, ETH Zürich	Christian Beisel et al
EPI_ISL_486516	Viollier AG	Department of Biosystems Science and Engineering, ETH Zürich	Christian Beisel et al
EPI_ISL_486519	Viollier AG	Department of Biosystems Science and Engineering, ETH Zürich	Christian Beisel et al
EPI_ISL_486526	Viollier AG	Department of Biosystems Science and Engineering, ETH Zürich	Christian Beisel et al
EPI_ISL_486527	Viollier AG	Department of Biosystems Science and Engineering, ETH Zürich	Christian Beisel et al
EPI_ISL_486530	Viollier AG	Department of Biosystems Science and Engineering, ETH Zürich	Christian Beisel et al
EPI_ISL_486531	Viollier AG	Department of Biosystems Science and Engineering, ETH Zürich	Christian Beisel et al
EPI_ISL_486533	Viollier AG	Department of Biosystems Science and Engineering, ETH Zürich	Christian Beisel et al
EPI_ISL_486534	Viollier AG	Department of Biosystems Science and Engineering, ETH Zürich	Christian Beisel et al
EPI_ISL_486535	Viollier AG	Department of Biosystems Science and Engineering, ETH Zürich	Christian Beisel et al
EPI_ISL_486537	Viollier AG	Department of Biosystems Science and Engineering, ETH Zürich	Christian Beisel et al
EPI_ISL_486538	Viollier AG	Department of Biosystems Science and Engineering, ETH Zürich	Christian Beisel et al
EPI_ISL_486646	Microbiology, Virology and Biemergency Laboratory-ASST FBF Sacco	Microbiology, Virology and Biemergency Laboratory-ASST FBF Sacco	Mancon A et al
EPI_ISL_486647	Microbiology, Virology and Biemergency Laboratory-ASST FBF Sacco	Microbiology, Virology and Biemergency Laboratory-ASST FBF Sacco	Mancon A et al
EPI_ISL_486648	Microbiology, Virology and Biemergency Laboratory-ASST FBF Sacco	Microbiology, Virology and Biemergency Laboratory-ASST FBF Sacco	Micheli V et al
EPI_ISL_486649	Microbiology, Virology and Biemergency Laboratory-ASST FBF Sacco	Microbiology, Virology and Biemergency Laboratory-ASST FBF Sacco	Rimoldi SG et al
EPI_ISL_486650	Microbiology, Virology and Biemergency Laboratory-ASST FBF Sacco	Microbiology, Virology and Biemergency Laboratory-ASST FBF Sacco	Romeri F et al
EPI_ISL_486651	Microbiology, Virology and Biemergency Laboratory-ASST FBF Sacco	Microbiology, Virology and Biemergency Laboratory-ASST FBF Sacco	Mancon A et al
EPI_ISL_486652	Microbiology, Virology and Biemergency Laboratory-ASST FBF Sacco	Microbiology, Virology and Biemergency Laboratory-ASST FBF Sacco	Micheli V et al
EPI_ISL_486653	Microbiology, Virology and Biemergency Laboratory-ASST FBF Sacco	Microbiology, Virology and Biemergency Laboratory-ASST FBF Sacco	Rimoldi SG et al
EPI_ISL_486654	Microbiology, Virology and Biemergency Laboratory-ASST FBF Sacco	Microbiology, Virology and Biemergency Laboratory-ASST FBF Sacco	Romeri F et al
EPI_ISL_486655	Microbiology, Virology and Biemergency Laboratory-ASST FBF Sacco	Microbiology, Virology and Biemergency Laboratory-ASST FBF Sacco	Mancon A et al
EPI_ISL_486656	Microbiology, Virology and Biemergency Laboratory-ASST FBF Sacco	Microbiology, Virology and Biemergency Laboratory-ASST FBF Sacco	Micheli V et al
EPI_ISL_486657	Microbiology, Virology and Biemergency Laboratory-ASST FBF Sacco	Microbiology, Virology and Biemergency Laboratory-ASST FBF Sacco	Rimoldi SG et al
EPI_ISL_486658	Microbiology, Virology and Biemergency Laboratory-ASST FBF Sacco	Microbiology, Virology and Biemergency Laboratory-ASST FBF Sacco	Romeri F et al
EPI_ISL_486659	Microbiology, Virology and Biemergency Laboratory-ASST FBF Sacco	Microbiology, Virology and Biemergency Laboratory-ASST FBF Sacco	Micheli V et al
EPI_ISL_486660	Microbiology, Virology and Biemergency Laboratory-ASST FBF Sacco	Microbiology, Virology and Biemergency Laboratory-ASST FBF Sacco	Rimoldi SG et al
EPI_ISL_486661	Microbiology, Virology and Biemergency Laboratory-ASST FBF Sacco	Microbiology, Virology and Biemergency Laboratory-ASST FBF Sacco	Romeri F et al
EPI_ISL_486662	Microbiology, Virology and Biemergency Laboratory-ASST FBF Sacco	Microbiology, Virology and Biemergency Laboratory-ASST FBF Sacco	Mancon A et al
EPI_ISL_486663	Microbiology, Virology and Biemergency Laboratory-ASST FBF Sacco	Microbiology, Virology and Biemergency Laboratory-ASST FBF Sacco	Micheli V et al
EPI_ISL_486664	Microbiology, Virology and Biemergency Laboratory-ASST FBF Sacco	Microbiology, Virology and Biemergency Laboratory-ASST FBF Sacco	Rimoldi SG et al
EPI_ISL_486665	Microbiology, Virology and Biemergency Laboratory-ASST FBF Sacco	Microbiology, Virology and Biemergency Laboratory-ASST FBF Sacco	Micheli V et al
EPI_ISL_486844	Institute of Microbiology, Universidad San Francisco de Quito	Institute of Microbiology, Universidad San Francisco de Quito	Belén Prado-Vivar et al
EPI_ISL_486851	Institute of Microbiology, Universidad San Francisco de Quito	Institute of Microbiology, Universidad San Francisco de Quito	Belén Prado-Vivar et al
EPI_ISL_486872	Institut Pasteur Dakar	Institut Pasteur de Dakar	Ndongo Dia et al
EPI_ISL_486887	National Influenza Center, Bahrain	National Influenza Center, Bahrain	Zaed et al
EPI_ISL_487101	Nigeria Centre for Disease Control (NCDC)	African Centre of Excellence for Genomics of Infectious Diseases (ACEGID), Redeemer's University, Ede, Osun State, Nigeria	Oluniyi P.E. et al
EPI_ISL_487276	Department of Food Safety, Nutrition and Veterinary public health, Istituto Superiore di Sanita'	Department of Biomedical, Surgical and Dental Sciences and Department of Biomedical Sciences for Health	Delbue et al
EPI_ISL_487455	CICM-Mali	Bundeswehr Institut of Microbiology	Kouriba et al
EPI_ISL_489146	NU-OMICS DNA Sequencing research facility, Northumbria University	Wellcome Sanger Institute for the COVID-19 Genomics UK (COG-UK) consortium	Chris Duncan et al
EPI_ISL_489961	Viollier AG	Department of Biosystems Science and Engineering, ETH Zürich	Christian Beisel et al
EPI_ISL_489962	Viollier AG	Department of Biosystems Science and Engineering, ETH Zürich	Christian Beisel et al
EPI_ISL_489964	Viollier AG	Department of Biosystems Science and Engineering, ETH Zürich	Christian Beisel et al
EPI_ISL_489965	Viollier AG	Department of Biosystems Science and Engineering, ETH Zürich	Christian Beisel et al
EPI_ISL_489966	Viollier AG	Department of Biosystems Science and Engineering, ETH Zürich	Christian Beisel et al
EPI_ISL_489968	Viollier AG	Department of Biosystems Science and Engineering, ETH Zürich	Christian Beisel et al
EPI_ISL_489969	Viollier AG	Department of Biosystems Science and Engineering, ETH Zürich	Christian Beisel et al
EPI_ISL_489970	Viollier AG	Department of Biosystems Science and Engineering, ETH Zürich	Christian Beisel et al
EPI_ISL_489972	Viollier AG	Department of Biosystems Science and Engineering, ETH Zürich	Christian Beisel et al
EPI_ISL_489974	Viollier AG	Department of Biosystems Science and Engineering, ETH Zürich	Christian Beisel et al
EPI_ISL_489984	Viollier AG	Department of Biosystems Science and Engineering, ETH Zürich	Christian Beisel et al
EPI_ISL_489985	Viollier AG	Department of Biosystems Science and Engineering, ETH Zürich	Christian Beisel et al
EPI_ISL_489986	Viollier AG	Department of Biosystems Science and Engineering, ETH Zürich	Christian Beisel et al
EPI_ISL_490007	King Fahad Medical City	King Fahad Medical City	Alosaimi et al
EPI_ISL_490101	Institute for Medical Research, Infectious Disease Research Centre, National Institutes of Health, Ministry of Health Malaysia	Institute for Medical Research, Infectious Disease Research Centre, National Institutes of Health, Ministry of Health Malaysia	Suppiah J et al
EPI_ISL_490207	München Klinik Schwabing	MGZ Medical Genetics Center	Dieter A. Wolf et al
EPI_ISL_490208	München Klinik Schwabing	MGZ Medical Genetics Center	Dieter A. Wolf et al
EPI_ISL_491226	Instituto Gulbenkian de Ciência	Instituto Gulbenkian de Ciência	Cathy Paulino et al
EPI_ISL_491266	Instituto Gulbenkian de Ciência	Instituto Gulbenkian de Ciência	Susana Ladeiro et al
EPI_ISL_491298	Rural Health Unit - Calauan, Laguna	Research Institute for Tropical Medicine	Tujan et al
EPI_ISL_491435	Laboratorio de Referencia Nacional de Virus Respiratorio. Instituto Nacional de Salud Perú	Laboratorio de Referencia Nacional de Biotecnología y Biología Molecular. Instituto Nacional de Salud Perú	Carlos Padilla Rojas et al
EPI_ISL_491941	Centro de Investigaciones, Universidad de Especialidades Espíritu Santo	Institute of Microbiology, Universidad San Francisco de Quito	Derly Andrade et al
EPI_ISL_492014	Oman-NIC	Department of Microbiology and Immunology-SQUH	Fahad Zadjali et al
EPI_ISL_492028	Child Health Research Foundation	Child Health Research Foundation	Senjuti Saha et al
EPI_ISL_492080	Institute for Public Health of the Republic of North Macedonia	Charite Universitatsmedizin Berlin, Institute of Virology	Victor M Corman et al
EPI_ISL_492980	IRCCS Sacro Cuore Don Calabria Hospital, Department of Infectious, Tropical Diseases & Microbiology	University of Verona, Department of Biotechnology	Antonio Mori et al
EPI_ISL_492981	IRCCS Sacro Cuore Don Calabria Hospital, Department of Infectious, Tropical Diseases & Microbiology	University of Verona, Department of Biotechnology	Antonio Mori et al
EPI_ISL_492982	IRCCS Sacro Cuore Don Calabria Hospital, Department of Infectious, Tropical Diseases & Microbiology	University of Verona, Department of Biotechnology	Antonio Mori et al
EPI_ISL_492983	IRCCS Sacro Cuore Don Calabria Hospital, Department of Infectious, Tropical Diseases & Microbiology	University of Verona, Department of Biotechnology	Antonio Mori et al
EPI_ISL_492984	IRCCS Sacro Cuore Don Calabria Hospital, Department of Infectious, Tropical Diseases & Microbiology	University of Verona, Department of Biotechnology	Antonio Mori et al
EPI_ISL_492985	IRCCS Sacro Cuore Don Calabria Hospital, Department of Infectious, Tropical Diseases & Microbiology	University of Verona, Department of Biotechnology	Antonio Mori et al
EPI_ISL_492986	IRCCS Sacro Cuore Don Calabria Hospital, Department of Infectious, Tropical Diseases & Microbiology	University of Verona, Department of Biotechnology	Antonio Mori et al
EPI_ISL_492987	IRCCS Sacro Cuore Don Calabria Hospital, Department of Infectious, Tropical Diseases & Microbiology	University of Verona, Department of Biotechnology	Antonio Mori et al
EPI_ISL_493328	INMI Lazzaro Spallanzani IRCCS	INMI Lazzaro Spallanzani IRCCS	Martina Rueca et al
EPI_ISL_493329	INMI Lazzaro Spallanzani IRCCS	INMI Lazzaro Spallanzani IRCCS	Barbara Bartolini et al
EPI_ISL_493330	INMI Lazzaro Spallanzani IRCCS	INMI Lazzaro Spallanzani IRCCS	Cesare E.M. Gruber et al
EPI_ISL_493331	INMI Lazzaro Spallanzani IRCCS	INMI Lazzaro Spallanzani IRCCS	Martina Rueca et al
EPI_ISL_493332	Istituto Zooprofilattico Sperimentale del Mezzogiorno	INMI Lazzaro Spallanzani IRCCS	Cesare E.M. Gruber et al
EPI_ISL_493333	Istituto Zooprofilattico Sperimentale del Mezzogiorno	INMI Lazzaro Spallanzani IRCCS	Barbara Bartolini et al
EPI_ISL_493358	Furst Medical Laboratory	Norwegian Institute of Public Health, Department of Virology	Kathrine Stene-Johansen et al
EPI_ISL_495444	Kafkas University, Faculty of Medicine, Department of Medical Microbiology	Kafkas University, Faculty of Medicine, Department of Medical Microbiology	Murat Karamese et al
EPI_ISL_496482	Dept. Infectious, Tropical Diseases & Microbiology, IRCCS Sacro Cuore Don Calabria Hospital	1) Dept. Infectious, Tropical Diseases & Microbiology, IRCCS Sacro Cuore Don Calabria Hospital; 2) Centro Piattaforme Tecnologiche, University of Verona; 3) Dept. Neurosciences, Biomedicine and Movement Sciences, University of Verona.	1) Antonio Mori et al
EPI_ISL_496536	National Centre For Cell Science	National Centre For Cell Science	Dhiraj Paul et al
EPI_ISL_496607	Gorgas Memorial Laboratory of Health Studies	Gorgas Memorial Laboratory of Health Studies	Danilo Franco et al
EPI_ISL_496641	Gorgas Memorial Laboratory of Health Studies	Gorgas Memorial Laboratory of Health Studies	Danilo Franco et al
EPI_ISL_496844	Gorgas Memorial Laboratory of Health Studies	Gorgas Memorial Laboratory of Health Studies	Danilo Franco et al
EPI_ISL_496854	Gorgas Memorial Laboratory of Health Studies	Gorgas Memorial Laboratory of Health Studies	Danilo Franco et al
EPI_ISL_496860	Gorgas Memorial Laboratory of Health Studies	Gorgas Memorial Laboratory of Health Studies	Danilo Franco et al
EPI_ISL_497819	Department of Microbiology, The University of Hong Kong	Department of Microbiology, The University of Hong Kong	Kelvin K.W. To et al
EPI_ISL_498031	Division of Viral Diseases, Center for Laboratory Control of Infectious Diseases, Korea Centers for Diseases Control and Prevention	Division of Viral Diseases, Center for Laboratory Control of Infectious Diseases, Korea Centers for Diseases Control and Prevention	Jeong-Min Kim et al
EPI_ISL_498159	Instituto Nacional de Salud, Bogotá, Colombia	Instituto Nacional de Salud, Bogotá, Colombia	Katherine Laiton-Donato et al
EPI_ISL_498167	Instituto Nacional de Salud, Bogotá, Colombia	Instituto Nacional de Salud, Bogotá, Colombia	Katherine Laiton-Donato et al
EPI_ISL_498239	Institut Pasteur de Dakar	Institut Pasteur de Dakar	Ndongo Dia et al
EPI_ISL_498251	Institut Pasteur de Dakar	Institut Pasteur de Dakar	Ndongo Dia et al
EPI_ISL_498270	Department of Microbiology, The University of Hong Kong	Department of Microbiology, The University of Hong Kong	Kelvin K.W. To et al
EPI_ISL_498559	Laboratory of Molecular Virology International Center for Genetic Engineering and Biotechnology (ICGEB)	ARGO Open Lab Platform for Genome Sequencing	Licastro D et al
EPI_ISL_498560	Laboratory of Molecular Virology International Center for Genetic Engineering and Biotechnology (ICGEB)	ARGO Open Lab Platform for Genome Sequencing	Licastro D et al
EPI_ISL_498561	Laboratory of Molecular Virology International Center for Genetic Engineering and Biotechnology (ICGEB)	ARGO Open Lab Platform for Genome Sequencing	Licastro D et al
EPI_ISL_498562	Laboratory of Molecular Virology International Center for Genetic Engineering and Biotechnology (ICGEB)	ARGO Open Lab Platform for Genome Sequencing	Licastro D et al
EPI_ISL_498563	Laboratory of Molecular Virology International Center for Genetic Engineering and Biotechnology (ICGEB)	ARGO Open Lab Platform for Genome Sequencing	Licastro D et al
EPI_ISL_498624	Viollier AG	Department of Biosystems Science and Engineering, ETH Zürich	Christian Beisel et al
EPI_ISL_498692	National Institute for Viral Disease Control and Prevention, China CDC	National Institute for Viral Disease Control and Prevention, China CDC	Xiang Zhao et al
EPI_ISL_500877	Viollier AG	Department of Biosystems Science and Engineering, ETH Zürich	Christian Beisel et al
EPI_ISL_500878	Viollier AG	Department of Biosystems Science and Engineering, ETH Zürich	Christian Beisel et al
EPI_ISL_500885	Viollier AG	Department of Biosystems Science and Engineering, ETH Zürich	Christian Beisel et al
EPI_ISL_500887	Viollier AG	Department of Biosystems Science and Engineering, ETH Zürich	Christian Beisel et al
EPI_ISL_500892	Viollier AG	Department of Biosystems Science and Engineering, ETH Zürich	Christian Beisel et al
EPI_ISL_500894	Viollier AG	Department of Biosystems Science and Engineering, ETH Zürich	Christian Beisel et al
EPI_ISL_500896	Viollier AG	Department of Biosystems Science and Engineering, ETH Zürich	Christian Beisel et al
EPI_ISL_500916	Viollier AG	Department of Biosystems Science and Engineering, ETH Zürich	Christian Beisel et al
EPI_ISL_500924	Viollier AG	Department of Biosystems Science and Engineering, ETH Zürich	Christian Beisel et al
EPI_ISL_500928	Viollier AG	Department of Biosystems Science and Engineering, ETH Zürich	Christian Beisel et al
EPI_ISL_500940	Viollier AG	Department of Biosystems Science and Engineering, ETH Zürich	Christian Beisel et al
EPI_ISL_501233	Hellenic Pasteur Institute, National Influenza Reference laboratory of Southern Greece & Unit of Bioinformatics and Applied Genomics	Hellenic Pasteur Institute, National Influenza Reference laboratory of Southern Greece & Unit of Bioinformatics and Applied Genomics	Vasiliki Pogka et al
EPI_ISL_501249	Hellenic Pasteur Institute, National Influenza Reference laboratory of Southern Greece & Unit of Bioinformatics and Applied Genomics	Hellenic Pasteur Institute, National Influenza Reference laboratory of Southern Greece & Unit of Bioinformatics and Applied Genomics	Vasiliki Pogka et al
EPI_ISL_501286	Centrālā laboratorija	Latvian Biomedical Research and Study Centre	Ivars Silamiķelis et al
EPI_ISL_501849	E. Gulbja Laboratorija	Latvian Biomedical Research and Study Centre	Ivars Silamiķelis et al
EPI_ISL_506994	Division of Viral Diseases, Center for Laboratory Control of Infectious Diseases, Korea Centers for Diseases Control and Prevention	Division of Viral Diseases, Center for Laboratory Control of Infectious Diseases, Korea Centers for Diseases Control and Prevention	Jeong-Min Kim et al
EPI_ISL_508330	Indian Institute of Science	National Institute of Biomedical Genomics	Arindam Maitra et al
EPI_ISL_508349	Institute of Post Graduate Medical Education & Research	National Institute of Biomedical Genomics	Arindam Maitra et al
EPI_ISL_508687	Institut für Virologie und Epidemiologie der Viruskrankheiten, Universitätsklinikum Tübingen	NGS Competence Center Tübingen, Institut für Medizinische Mikrobiologie und Hygiene, Universitätsklinikum Tübingen	Angel Angelov et al
EPI_ISL_508688	Institut für Virologie und Epidemiologie der Viruskrankheiten, Universitätsklinikum Tübingen	NGS Competence Center Tübingen, Institut für Medizinische Mikrobiologie und Hygiene, Universitätsklinikum Tübingen	Angel Angelov et al
EPI_ISL_508689	Institut für Virologie und Epidemiologie der Viruskrankheiten, Universitätsklinikum Tübingen	NGS Competence Center Tübingen, Institut für Medizinische Mikrobiologie und Hygiene, Universitätsklinikum Tübingen	Angel Angelov et al
EPI_ISL_508690	Institut für Virologie und Epidemiologie der Viruskrankheiten, Universitätsklinikum Tübingen	NGS Competence Center Tübingen, Institut für Medizinische Mikrobiologie und Hygiene, Universitätsklinikum Tübingen	Angel Angelov et al
EPI_ISL_508691	Institut für Virologie und Epidemiologie der Viruskrankheiten, Universitätsklinikum Tübingen	NGS Competence Center Tübingen, Institut für Medizinische Mikrobiologie und Hygiene, Universitätsklinikum Tübingen	Angel Angelov et al
EPI_ISL_508692	Institut für Virologie und Epidemiologie der Viruskrankheiten, Universitätsklinikum Tübingen	NGS Competence Center Tübingen, Institut für Medizinische Mikrobiologie und Hygiene, Universitätsklinikum Tübingen	Angel Angelov et al
EPI_ISL_508693	Institut für Virologie und Epidemiologie der Viruskrankheiten, Universitätsklinikum Tübingen	NGS Competence Center Tübingen, Institut für Medizinische Mikrobiologie und Hygiene, Universitätsklinikum Tübingen	Angel Angelov et al
EPI_ISL_508694	Institut für Virologie und Epidemiologie der Viruskrankheiten, Universitätsklinikum Tübingen	NGS Competence Center Tübingen, Institut für Medizinische Mikrobiologie und Hygiene, Universitätsklinikum Tübingen	Angel Angelov et al
EPI_ISL_508695	Institut für Virologie und Epidemiologie der Viruskrankheiten, Universitätsklinikum Tübingen	NGS Competence Center Tübingen, Institut für Medizinische Mikrobiologie und Hygiene, Universitätsklinikum Tübingen	Angel Angelov et al
EPI_ISL_508696	Institut für Virologie und Epidemiologie der Viruskrankheiten, Universitätsklinikum Tübingen	NGS Competence Center Tübingen, Institut für Medizinische Mikrobiologie und Hygiene, Universitätsklinikum Tübingen	Angel Angelov et al
EPI_ISL_508697	Institut für Virologie und Epidemiologie der Viruskrankheiten, Universitätsklinikum Tübingen	NGS Competence Center Tübingen, Institut für Medizinische Mikrobiologie und Hygiene, Universitätsklinikum Tübingen	Angel Angelov et al
EPI_ISL_508698	Institut für Virologie und Epidemiologie der Viruskrankheiten, Universitätsklinikum Tübingen	NGS Competence Center Tübingen, Institut für Medizinische Mikrobiologie und Hygiene, Universitätsklinikum Tübingen	Angel Angelov et al
EPI_ISL_508699	Institut für Virologie und Epidemiologie der Viruskrankheiten, Universitätsklinikum Tübingen	NGS Competence Center Tübingen, Institut für Medizinische Mikrobiologie und Hygiene, Universitätsklinikum Tübingen	Angel Angelov et al
EPI_ISL_508700	Institut für Virologie und Epidemiologie der Viruskrankheiten, Universitätsklinikum Tübingen	NGS Competence Center Tübingen, Institut für Medizinische Mikrobiologie und Hygiene, Universitätsklinikum Tübingen	Angel Angelov et al
EPI_ISL_508701	Institut für Virologie und Epidemiologie der Viruskrankheiten, Universitätsklinikum Tübingen	NGS Competence Center Tübingen, Institut für Medizinische Mikrobiologie und Hygiene, Universitätsklinikum Tübingen	Angel Angelov et al
EPI_ISL_508702	Institut für Virologie und Epidemiologie der Viruskrankheiten, Universitätsklinikum Tübingen	NGS Competence Center Tübingen, Institut für Medizinische Mikrobiologie und Hygiene, Universitätsklinikum Tübingen	Angel Angelov et al
EPI_ISL_508703	Institut für Virologie und Epidemiologie der Viruskrankheiten, Universitätsklinikum Tübingen	NGS Competence Center Tübingen, Institut für Medizinische Mikrobiologie und Hygiene, Universitätsklinikum Tübingen	Angel Angelov et al
EPI_ISL_508704	Institut für Virologie und Epidemiologie der Viruskrankheiten, Universitätsklinikum Tübingen	NGS Competence Center Tübingen, Institut für Medizinische Mikrobiologie und Hygiene, Universitätsklinikum Tübingen	Angel Angelov et al
EPI_ISL_508862	Virology Unit, Institut Pasteur de Madagascar	Virology Unit, Institut Pasteur de Madagascar	Christian Ranaivoson et al
EPI_ISL_509435	Centro de Desenvolvimento Tecnologico em Saude, Fundacao Oswaldo Cruz	Centro de Desenvolvimento Tecnologico em Saude, Fundacao Oswaldo Cruz	Souza et al
EPI_ISL_509505	Area of Virology, Serology and Virology Division (SAViD), New South Wales Health Pathology Randwick	Area of Virology, Serology and Virology Division (SAViD), New South Wales Health Pathology Randwick	Rawlinson et al
EPI_ISL_509697	Guatemala Ministry of Public Health	Pathogen Discovery, Respiratory Viruses Branch, Division of Viral Diseases, Centers for Disease Control and Prevention	Ying Tao et al
EPI_ISL_509711	Belize Ministry of Health	Pathogen Discovery, Respiratory Viruses Branch, Division of Viral Diseases, Centers for Disease Control and Prevention	Jing Zhang et al
EPI_ISL_509714	Belize Ministry of Health	Pathogen Discovery, Respiratory Viruses Branch, Division of Viral Diseases, Centers for Disease Control and Prevention	Jing Zhang et al
EPI_ISL_510529	School of Veterinary Medicine, Disease Control	School of Veterinary Medicine, Disease Control	Simulundu et al
EPI_ISL_510538	Department of Microbiology, The University of Hong Kong	Department of Microbiology, The University of Hong Kong	Kelvin K.W. To et al
EPI_ISL_510700	Viollier AG	Department of Biosystems Science and Engineering, ETH Zürich	Christian Beisel et al
EPI_ISL_510703	Viollier AG	Department of Biosystems Science and Engineering, ETH Zürich	Christian Beisel et al
EPI_ISL_510704	Viollier AG	Department of Biosystems Science and Engineering, ETH Zürich	Christian Beisel et al
EPI_ISL_510711	Viollier AG	Department of Biosystems Science and Engineering, ETH Zürich	Christian Beisel et al
EPI_ISL_510718	Viollier AG	Department of Biosystems Science and Engineering, ETH Zürich	Christian Beisel et al
EPI_ISL_510728	Viollier AG	Department of Biosystems Science and Engineering, ETH Zürich	Christian Beisel et al
EPI_ISL_510731	Viollier AG	Department of Biosystems Science and Engineering, ETH Zürich	Christian Beisel et al
EPI_ISL_510734	Viollier AG	Department of Biosystems Science and Engineering, ETH Zürich	Christian Beisel et al
EPI_ISL_510735	Viollier AG	Department of Biosystems Science and Engineering, ETH Zürich	Christian Beisel et al
EPI_ISL_510748	Viollier AG	Department of Biosystems Science and Engineering, ETH Zürich	Christian Beisel et al
EPI_ISL_510751	Viollier AG	Department of Biosystems Science and Engineering, ETH Zürich	Christian Beisel et al
EPI_ISL_510752	Viollier AG	Department of Biosystems Science and Engineering, ETH Zürich	Christian Beisel et al
EPI_ISL_510753	Viollier AG	Department of Biosystems Science and Engineering, ETH Zürich	Christian Beisel et al
EPI_ISL_510757	Viollier AG	Department of Biosystems Science and Engineering, ETH Zürich	Christian Beisel et al
EPI_ISL_510769	Viollier AG	Department of Biosystems Science and Engineering, ETH Zürich	Christian Beisel et al
EPI_ISL_510776	Viollier AG	Department of Biosystems Science and Engineering, ETH Zürich	Christian Beisel et al
EPI_ISL_510789	Viollier AG	Department of Biosystems Science and Engineering, ETH Zürich	Christian Beisel et al
EPI_ISL_510800	Viollier AG	Department of Biosystems Science and Engineering, ETH Zürich	Christian Beisel et al
EPI_ISL_510803	Viollier AG	Department of Biosystems Science and Engineering, ETH Zürich	Christian Beisel et al
EPI_ISL_511678	Instituto Nacional de Saude (INSA)	Instituto Nacional de Saude (INSA)	Borges et al et al
EPI_ISL_511892	National Hospital of Tropical Diseases	Oxford University Clinical Research Unit, Hanoi, Vietnam	Nguyen Thi Tam et al
EPI_ISL_511985	Viollier AG	Department of Biosystems Science and Engineering, ETH Zürich	Christian Beisel et al
EPI_ISL_511989	Viollier AG	Department of Biosystems Science and Engineering, ETH Zürich	Christian Beisel et al
EPI_ISL_511996	Viollier AG	Department of Biosystems Science and Engineering, ETH Zürich	Christian Beisel et al
EPI_ISL_512002	Viollier AG	Department of Biosystems Science and Engineering, ETH Zürich	Christian Beisel et al
EPI_ISL_512004	Viollier AG	Department of Biosystems Science and Engineering, ETH Zürich	Christian Beisel et al
EPI_ISL_512010	Viollier AG	Department of Biosystems Science and Engineering, ETH Zürich	Christian Beisel et al
EPI_ISL_512011	Viollier AG	Department of Biosystems Science and Engineering, ETH Zürich	Christian Beisel et al
EPI_ISL_512015	Viollier AG	Department of Biosystems Science and Engineering, ETH Zürich	Christian Beisel et al
EPI_ISL_512030	Viollier AG	Department of Biosystems Science and Engineering, ETH Zürich	Christian Beisel et al
EPI_ISL_512032	Viollier AG	Department of Biosystems Science and Engineering, ETH Zürich	Christian Beisel et al
EPI_ISL_512042	Viollier AG	Department of Biosystems Science and Engineering, ETH Zürich	Christian Beisel et al
EPI_ISL_512045	Viollier AG	Department of Biosystems Science and Engineering, ETH Zürich	Christian Beisel et al
EPI_ISL_512613	National Laboratory for Influenza/Virology reference laboratory, Public Health Center of the Ministry of Health of Ukraine	Respiratory Virus Unit, Microbiology Services Colindale, Public Health England	PHE Covid Sequencing Team et al
EPI_ISL_512616	National Laboratory for Influenza/Virology reference laboratory, Public Health Center of the Ministry of Health of Ukraine	Respiratory Virus Unit, Microbiology Services Colindale, Public Health England	PHE Covid Sequencing Team et al
EPI_ISL_512634	National Laboratory for Influenza/Virology reference laboratory, Public Health Center of the Ministry of Health of Ukraine	Respiratory Virus Unit, Microbiology Services Colindale, Public Health England	PHE Covid Sequencing Team et al
EPI_ISL_512640	National Laboratory for Influenza/Virology reference laboratory, Public Health Center of the Ministry of Health of Ukraine	Respiratory Virus Unit, Microbiology Services Colindale, Public Health England	PHE Covid Sequencing Team et al
EPI_ISL_512664	Area De Salud Alajuela Norte - Clinica Dr. Marcial Rodriguez	Inciensa, Instituto Costarricense de Investigación y Enseñanza en Nutrición y Salud	Francisco Duarte et al
EPI_ISL_512812	Kenema Government Hospital, Ministry of Health and Sanitation	Kenema Government Hospital, Ministry of Health and Sanitation	Goba et al
EPI_ISL_512818	Kenema Government Hospital, Ministry of Health and Sanitation	Kenema Government Hospital, Ministry of Health and Sanitation	Goba et al
EPI_ISL_512836	National Public Health Laboratory, National Centre for Infectious Diseases	National Public Health Laboratory, National Centre for Infectious Diseases	Mak TM et al
EPI_ISL_512844	Department of Medical Research	DMR_Myanmar	Myat Htut Nyunt et al
EPI_ISL_512999	Pathogen Genomics Lab King Abdullah University of Science and Technology(KAUST)	Pathogen Genomics Lab King Abdullah University of Science and Technology(KAUST)	Amit Kumar Subudhi et al
EPI_ISL_513304	Department of Infection Prevention and Infectious Diseases, University Hospital Regensburg	University Hospital Regensburg	Fritsch et al
EPI_ISL_513307	Department of Infection Prevention and Infectious Diseases, University Hospital Regensburg	University Hospital Regensburg	Fritsch et al
EPI_ISL_513312	Public Health, United States Air Force School of Aerospace Medicine	Public Health, United States Air Force School of Aerospace Medicine	Fries et al
EPI_ISL_513616	Viral Respiratory Lab, National Institute for Biomedical Research (INRB)	Pathogen Sequencing Lab, National Institute for Biomedical Research (INRB)	Placide Mbala-Kingebeni et al
EPI_ISL_514269	Israel Central Virology laboratory	Israel Central Virology laboratory	Neta Zuckerman et al
EPI_ISL_514432	Prof. Massimo Zollo CEINGE TASK-FORCE COVID19 - Regione Campania	Prof. Massimo Zollo CEINGE TASK-FORCE COVID19 - Regione Campania	Veronica Ferrucci et al
EPI_ISL_514751	CoronaNet Lab- TaskForce Regione Campania, CEINGE Biotecnologie Avanzate, Via G. Salvatore	CoronaNet Lab- TaskForce Regione Campania, CEINGE Biotecnologie Avanzate, Via G. Salvatore	Zollo et al
EPI_ISL_514945	Division of Viral Diseases, Center for Laboratory Control of Infectious Diseases, Korea Centers for Diseases Control and Prevention	Division of Viral Diseases, Center for Laboratory Control of Infectious Diseases, Korea Centers for Diseases Control and Prevention	Jeong-Min Kim et al
EPI_ISL_515083	Department of Biochemistry, Cell and Molecular Biology	WACCBIP, University of Ghana	Ngoi et al
EPI_ISL_515097	Department of Biochemistry, Cell and Molecular Biology	WACCBIP, University of Ghana	Ngoi et al
EPI_ISL_515103	Department of Biochemistry, Cell and Molecular Biology	WACCBIP, University of Ghana	Ngoi et al
EPI_ISL_515525	National Influenza Center - Instituto Adolfo Lutz	Instituto Adolfo Lutz, Interdiciplinary Procedures Center, Strategic Laboratory	Claudio Tavares Sacchi et al
EPI_ISL_515758	NHLS-IALCH	KRISP, KZN Research Innovation and Sequencing Platform	Giandhari J et al
EPI_ISL_516079	Biomedical Sciences and Public Health, Polytechnic University of Marche	Biomedical Sciences and Public Health, Polytechnic University of Marche	Bagnarelli et al
EPI_ISL_516080	Biomedical Sciences and Public Health, Polytechnic University of Marche	Biomedical Sciences and Public Health, Polytechnic University of Marche	Bagnarelli et al
EPI_ISL_516081	Biomedical Sciences and Public Health, Polytechnic University of Marche	Biomedical Sciences and Public Health, Polytechnic University of Marche	Bagnarelli et al
EPI_ISL_516082	Biomedical Sciences and Public Health, Polytechnic University of Marche	Biomedical Sciences and Public Health, Polytechnic University of Marche	Bagnarelli et al
EPI_ISL_516083	Biomedical Sciences and Public Health, Polytechnic University of Marche	Biomedical Sciences and Public Health, Polytechnic University of Marche	Bagnarelli et al
EPI_ISL_516084	Biomedical Sciences and Public Health, Polytechnic University of Marche	Biomedical Sciences and Public Health, Polytechnic University of Marche	Bagnarelli et al
EPI_ISL_516085	Biomedical Sciences and Public Health, Polytechnic University of Marche	Biomedical Sciences and Public Health, Polytechnic University of Marche	Bagnarelli et al
EPI_ISL_516086	Biomedical Sciences and Public Health, Polytechnic University of Marche	Biomedical Sciences and Public Health, Polytechnic University of Marche	Bagnarelli et al
EPI_ISL_516087	Biomedical Sciences and Public Health, Polytechnic University of Marche	Biomedical Sciences and Public Health, Polytechnic University of Marche	Bagnarelli et al
EPI_ISL_516088	Biomedical Sciences and Public Health, Polytechnic University of Marche	Biomedical Sciences and Public Health, Polytechnic University of Marche	Bagnarelli et al
EPI_ISL_516431	Clinical Hospital - Shtip	Research Center for Genetic Engineering and Biotechnology "Georgi D. Efremov” , Macedonian Academy of Sciences and Arts	RCGEB - MASA et al
EPI_ISL_516575	Viollier AG	Department of Biosystems Science and Engineering, ETH Zürich	Christian Beisel et al
EPI_ISL_516583	Viollier AG	Department of Biosystems Science and Engineering, ETH Zürich	Christian Beisel et al
EPI_ISL_516592	Viollier AG	Department of Biosystems Science and Engineering, ETH Zürich	Christian Beisel et al
EPI_ISL_516595	Viollier AG	Department of Biosystems Science and Engineering, ETH Zürich	Christian Beisel et al
EPI_ISL_516601	Viollier AG	Department of Biosystems Science and Engineering, ETH Zürich	Christian Beisel et al
EPI_ISL_516612	Instituto de Diagnostico y Referencia Epidemiologicos (INDRE)	Instituto de Diagnostico y Referencia Epidemiologicos (INDRE)	Ernesto Ramirez-Gonzalez et al
EPI_ISL_516799	Department of Microbiology, The University of Hong Kong	Department of Microbiology, The University of Hong Kong	Kelvin K.W. To et al
EPI_ISL_516828	National Public Health Laboratory, National Centre for Infectious Diseases	National Public Health Laboratory, National Centre for Infectious Diseases	Mak TM et al
EPI_ISL_516913	Israel Central Virology laboratory	Israel Central Virology laboratory	Neta Zuckerman et al
EPI_ISL_516922	Department for Molecular Diagnostics, Centre for Medical Microbiology, Institute of Public Health of Montenegro	Charité Universitätsmedizin Berlin, Institut für Virologie	Victor M Corman et al
EPI_ISL_516930	Department for Molecular Diagnostics, Centre for Medical Microbiology, Institute of Public Health of Montenegro	Charité Universitätsmedizin Berlin, Institut für Virologie	Victor M Corman et al
EPI_ISL_516934	Nicolae Testemitanu State University of Medicine and Pharmacy	International Centre for Genetic Engineering and Biotechnology (ICGEB) and ARGO Open Lab Platform for Genome Sequencing	Ulinici M et al
EPI_ISL_517616	Academic Hospital Paramaribo	Erasmus Medical Center	Bas Oude Munnink et al
EPI_ISL_517635	Academic Hospital Paramaribo	Erasmus Medical Center	Bas Oude Munnink et al
EPI_ISL_517662	Academic Hospital Paramaribo	Erasmus Medical Center	Bas Oude Munnink et al
EPI_ISL_518817	Academic Hospital Paramaribo	Erasmus Medical Center	Bas Oude Munnink et al
EPI_ISL_518839	Oman-National Influenza Center	Biotechnology & OMICs Laboratory, Natural & Medical Sciences Research Center, University of Nizwa	Samiha Al-Kharusi et al
EPI_ISL_519607	Microbiological Diagnostic Unit - Public Health Laboratory (MDU-PHL)	MDU-PHL	Seemann T. et al
EPI_ISL_522148	Victorian Infectious Diseases Reference Laboratory (VIDRL)	VIDRL and MDU-PHL	Caly L. et al
EPI_ISL_522408	Department of Infection Prevention and Infectious Diseases, University Hospital Regensburg	Department of Infection Prevention and Infectious Diseases, University Hospital Regensburg	Fritsch et al
EPI_ISL_522446	Center for Laboratory Control of Infectious Diseases, Korea Centers for Diseases Control and Prevention	Center for Laboratory Control of Infectious Diseases, Korea Centers for Diseases Control and Prevention	Junyoung Kim et al
EPI_ISL_522477	Division of Viral Diseases, Center for Laboratory Control of Infectious Diseases, Korea Centers for Diseases Control and Prevention	Division of Viral Diseases, Center for Laboratory Control of Infectious Diseases, Korea Centers for Diseases Control and Prevention	Jeong-Min Kim et al
EPI_ISL_522855	ULSS9 Distretto di Bussolengo	Istituto Zooprofilattico Sperimentale delle Venezie	Adelaide Milani et al
EPI_ISL_522856	ULSS9 Distretto di San Bonifacio	Istituto Zooprofilattico Sperimentale delle Venezie	Adelaide Milani et al
EPI_ISL_522857	ULSS9 Scaligera	Istituto Zooprofilattico Sperimentale delle Venezie	Adelaide Milani et al
EPI_ISL_522858	ULSS9 Distretto di San Bonifacio	Istituto Zooprofilattico Sperimentale delle Venezie	Adelaide Milani et al
EPI_ISL_522859	ULSS9 Scaligera	Istituto Zooprofilattico Sperimentale delle Venezie	Adelaide Milani et al
EPI_ISL_522860	ULSS9 Distretto di Bussolengo	Istituto Zooprofilattico Sperimentale delle Venezie	Adelaide Milani et al
EPI_ISL_522861	ULSS9 Distretto di Bussolengo	Istituto Zooprofilattico Sperimentale delle Venezie	Adelaide Milani et al
EPI_ISL_522862	ULSS9 Distretto di Bussolengo	Istituto Zooprofilattico Sperimentale delle Venezie	Adelaide Milani et al
EPI_ISL_522863	ULSS9 Distretto di Bussolengo	Istituto Zooprofilattico Sperimentale delle Venezie	Adelaide Milani et al
EPI_ISL_522864	ULSS9 Distretto di Bussolengo	Istituto Zooprofilattico Sperimentale delle Venezie	Adelaide Milani et al
EPI_ISL_522865	ULSS9 Distretto di Bussolengo	Istituto Zooprofilattico Sperimentale delle Venezie	Adelaide Milani et al
EPI_ISL_522866	ULSS9 Distretto di Bussolengo	Istituto Zooprofilattico Sperimentale delle Venezie	Adelaide Milani et al
EPI_ISL_522867	ULSS9 Distretto di Bussolengo	Istituto Zooprofilattico Sperimentale delle Venezie	Adelaide Milani et al
EPI_ISL_522868	ULSS9 Distretto di Bussolengo	Istituto Zooprofilattico Sperimentale delle Venezie	Adelaide Milani et al
EPI_ISL_522978	Instituto Nacional de Medicina Genómica	Instituto Nacional de Medicina Genómica	Hidalgo-Miranda A et al
EPI_ISL_523642	Dutch COVID-19 response team	Erasmus Medical Center	Bas Oude Munnink et al
EPI_ISL_523812	Universidad Iberoamericana, Instituto de Medicina Tropical & Salud Global	International Centre for Genetic Engineering and Biotechnology (ICGEB) and ARGO Open Lab Platform	Robert Paulino-Ramirez et al
EPI_ISL_523861	Viollier AG	Department of Biosystems Science and Engineering, ETH Zürich	Christian Beisel et al
EPI_ISL_523862	Viollier AG	Department of Biosystems Science and Engineering, ETH Zürich	Christian Beisel et al
EPI_ISL_523863	Viollier AG	Department of Biosystems Science and Engineering, ETH Zürich	Christian Beisel et al
EPI_ISL_523869	Viollier AG	Department of Biosystems Science and Engineering, ETH Zürich	Christian Beisel et al
EPI_ISL_523876	Viollier AG	Department of Biosystems Science and Engineering, ETH Zürich	Christian Beisel et al
EPI_ISL_523879	Viollier AG	Department of Biosystems Science and Engineering, ETH Zürich	Christian Beisel et al
EPI_ISL_523916	Viollier AG	Department of Biosystems Science and Engineering, ETH Zürich	Christian Beisel et al
EPI_ISL_523919	Viollier AG	Department of Biosystems Science and Engineering, ETH Zürich	Christian Beisel et al
EPI_ISL_523920	Viollier AG	Department of Biosystems Science and Engineering, ETH Zürich	Christian Beisel et al
EPI_ISL_523959	Pronto Socorro Municipal de Perus	Instituto Adolfo Lutz, Interdiciplinary Procedures Center, Strategic Laboratory	Claudio Tavares Sacchi et al
EPI_ISL_523968	National Agency for Public Health, Republic of Moldova	Charite Universitatsmedizin Berlin, Institute of Virology	Victor M Corman et al
EPI_ISL_524484	Hospital Schwyz	Institute of Medical Virology, University of Zurich	Verena Kufner et al
EPI_ISL_525365	National Virus Reference Laboratory	National Virus Reference Laboratory	Michael Carr et al
EPI_ISL_525467	Universidad Iberoamericana	International Centre for Genetic Engineering and Biotechnology (ICGEB) and ARGO Open Lab Platform	Robert Paulino-Ramirez et al
EPI_ISL_525473	Institute of Clinical Microbiology and Hygiene, University Hospital Regensburg	Institute of Clinical Microbiology and Hygiene, University Hospital Regensburg	Hiergeist et al
EPI_ISL_525476	Centre for Dengue Research	Centre for Dengue Research	Chandima Jeewandara et al
EPI_ISL_525481	Centre for Dengue Research	Centre for Dengue Research	Chandima Jeewandara et al
EPI_ISL_525486	Centre for Dengue Research	Centre for Dengue Research	Chandima Jeewandara et al
EPI_ISL_525495	Laboratory of Molecular Virology of the International Centre for Genetic Engineering and Biotechnology (ICGEB)	ARGO Open Lab Platform for Genome Sequencing	Licastro D et al
EPI_ISL_525496	Laboratory of Molecular Virology of the International Centre for Genetic Engineering and Biotechnology (ICGEB)	ARGO Open Lab Platform for Genome Sequencing	Licastro D et al
EPI_ISL_525553	Istituto Zooprofilattico Sperimentale Puglia e Basilicata; Dipartimento di Bioscienze, Biotecnologie e Biofarmaceutica dell’Università degli Studi di Bari “A.Moro”; Istituto di Biomembrane. Bioenergetica e Biotecnologie Molecolari del Consiglio Nazionale delle Ricerche di Bari	Beaconlab (Bioinformatics, Evolution and Comparative Genomics lab), Dept of Biosciences, University on Milan	Parisi A. et al
EPI_ISL_525554	Istituto Zooprofilattico Sperimentale Puglia e Basilicata; Dipartimento di Bioscienze, Biotecnologie e Biofarmaceutica dell’Università degli Studi di Bari “A.Moro”; Istituto di Biomembrane. Bioenergetica e Biotecnologie Molecolari del Consiglio Nazionale delle Ricerche di Bari	Beaconlab (Bioinformatics, Evolution and Comparative Genomics lab), Dept of Biosciences, University on Milan	Parisi A. et al
EPI_ISL_525555	Istituto Zooprofilattico Sperimentale Puglia e Basilicata; Dipartimento di Bioscienze, Biotecnologie e Biofarmaceutica dell’Università degli Studi di Bari “A.Moro”; Istituto di Biomembrane. Bioenergetica e Biotecnologie Molecolari del Consiglio Nazionale delle Ricerche di Bari	Beaconlab (Bioinformatics, Evolution and Comparative Genomics lab), Dept of Biosciences, University on Milan	Parisi A. et al
EPI_ISL_525556	Istituto Zooprofilattico Sperimentale Puglia e Basilicata; Dipartimento di Bioscienze, Biotecnologie e Biofarmaceutica dell’Università degli Studi di Bari “A.Moro”; Istituto di Biomembrane. Bioenergetica e Biotecnologie Molecolari del Consiglio Nazionale delle Ricerche di Bari	Beaconlab (Bioinformatics, Evolution and Comparative Genomics lab), Dept of Biosciences, University on Milan	Parisi A. et al
EPI_ISL_525557	Istituto Zooprofilattico Sperimentale Puglia e Basilicata; Dipartimento di Bioscienze, Biotecnologie e Biofarmaceutica dell’Università degli Studi di Bari “A.Moro”; Istituto di Biomembrane. Bioenergetica e Biotecnologie Molecolari del Consiglio Nazionale delle Ricerche di Bari	Beaconlab (Bioinformatics, Evolution and Comparative Genomics lab), Dept of Biosciences, University on Milan	Parisi A. et al
EPI_ISL_525558	Istituto Zooprofilattico Sperimentale Puglia e Basilicata; Dipartimento di Bioscienze, Biotecnologie e Biofarmaceutica dell’Università degli Studi di Bari “A.Moro”; Istituto di Biomembrane. Bioenergetica e Biotecnologie Molecolari del Consiglio Nazionale delle Ricerche di Bari	Beaconlab (Bioinformatics, Evolution and Comparative Genomics lab), Dept of Biosciences, University on Milan	Parisi A. et al
EPI_ISL_525559	Istituto Zooprofilattico Sperimentale Puglia e Basilicata; Dipartimento di Bioscienze, Biotecnologie e Biofarmaceutica dell’Università degli Studi di Bari “A.Moro”; Istituto di Biomembrane. Bioenergetica e Biotecnologie Molecolari del Consiglio Nazionale delle Ricerche di Bari	Beaconlab (Bioinformatics, Evolution and Comparative Genomics lab), Dept of Biosciences, University on Milan	Parisi A. et al
EPI_ISL_525560	Istituto Zooprofilattico Sperimentale Puglia e Basilicata; Dipartimento di Bioscienze, Biotecnologie e Biofarmaceutica dell’Università degli Studi di Bari “A.Moro”; Istituto di Biomembrane. Bioenergetica e Biotecnologie Molecolari del Consiglio Nazionale delle Ricerche di Bari	Beaconlab (Bioinformatics, Evolution and Comparative Genomics lab), Dept of Biosciences, University on Milan	Parisi A. et al
EPI_ISL_525561	Istituto Zooprofilattico Sperimentale Puglia e Basilicata; Dipartimento di Bioscienze, Biotecnologie e Biofarmaceutica dell’Università degli Studi di Bari “A.Moro”; Istituto di Biomembrane. Bioenergetica e Biotecnologie Molecolari del Consiglio Nazionale delle Ricerche di Bari	Beaconlab (Bioinformatics, Evolution and Comparative Genomics lab), Dept of Biosciences, University on Milan	Parisi A. et al
EPI_ISL_525562	Istituto Zooprofilattico Sperimentale Puglia e Basilicata; Dipartimento di Bioscienze, Biotecnologie e Biofarmaceutica dell’Università degli Studi di Bari “A.Moro”; Istituto di Biomembrane. Bioenergetica e Biotecnologie Molecolari del Consiglio Nazionale delle Ricerche di Bari	Beaconlab (Bioinformatics, Evolution and Comparative Genomics lab), Dept of Biosciences, University on Milan	Parisi A. et al
EPI_ISL_525563	Istituto Zooprofilattico Sperimentale Puglia e Basilicata; Dipartimento di Bioscienze, Biotecnologie e Biofarmaceutica dell’Università degli Studi di Bari “A.Moro”; Istituto di Biomembrane. Bioenergetica e Biotecnologie Molecolari del Consiglio Nazionale delle Ricerche di Bari	Beaconlab (Bioinformatics, Evolution and Comparative Genomics lab), Dept of Biosciences, University on Milan	Parisi A. et al
EPI_ISL_525564	Istituto Zooprofilattico Sperimentale Puglia e Basilicata; Dipartimento di Bioscienze, Biotecnologie e Biofarmaceutica dell’Università degli Studi di Bari “A.Moro”; Istituto di Biomembrane. Bioenergetica e Biotecnologie Molecolari del Consiglio Nazionale delle Ricerche di Bari	Beaconlab (Bioinformatics, Evolution and Comparative Genomics lab), Dept of Biosciences, University on Milan	Parisi A. et al
EPI_ISL_525565	Istituto Zooprofilattico Sperimentale Puglia e Basilicata; Dipartimento di Bioscienze, Biotecnologie e Biofarmaceutica dell’Università degli Studi di Bari “A.Moro”; Istituto di Biomembrane. Bioenergetica e Biotecnologie Molecolari del Consiglio Nazionale delle Ricerche di Bari	Beaconlab (Bioinformatics, Evolution and Comparative Genomics lab), Dept of Biosciences, University on Milan	Parisi A. et al
EPI_ISL_525566	Istituto Zooprofilattico Sperimentale Puglia e Basilicata; Dipartimento di Bioscienze, Biotecnologie e Biofarmaceutica dell’Università degli Studi di Bari “A.Moro”; Istituto di Biomembrane. Bioenergetica e Biotecnologie Molecolari del Consiglio Nazionale delle Ricerche di Bari	Beaconlab (Bioinformatics, Evolution and Comparative Genomics lab), Dept of Biosciences, University on Milan	Parisi A. et al
EPI_ISL_525567	Istituto Zooprofilattico Sperimentale Puglia e Basilicata; Dipartimento di Bioscienze, Biotecnologie e Biofarmaceutica dell’Università degli Studi di Bari “A.Moro”; Istituto di Biomembrane. Bioenergetica e Biotecnologie Molecolari del Consiglio Nazionale delle Ricerche di Bari	Beaconlab (Bioinformatics, Evolution and Comparative Genomics lab), Dept of Biosciences, University on Milan	Parisi A. et al
EPI_ISL_525568	Istituto Zooprofilattico Sperimentale Puglia e Basilicata; Dipartimento di Bioscienze, Biotecnologie e Biofarmaceutica dell’Università degli Studi di Bari “A.Moro”; Istituto di Biomembrane. Bioenergetica e Biotecnologie Molecolari del Consiglio Nazionale delle Ricerche di Bari	Beaconlab (Bioinformatics, Evolution and Comparative Genomics lab), Dept of Biosciences, University on Milan	Parisi A. et al
EPI_ISL_525569	Istituto Zooprofilattico Sperimentale Puglia e Basilicata; Dipartimento di Bioscienze, Biotecnologie e Biofarmaceutica dell’Università degli Studi di Bari “A.Moro”; Istituto di Biomembrane. Bioenergetica e Biotecnologie Molecolari del Consiglio Nazionale delle Ricerche di Bari	Beaconlab (Bioinformatics, Evolution and Comparative Genomics lab), Dept of Biosciences, University on Milan	Parisi A. et al
EPI_ISL_525570	Istituto Zooprofilattico Sperimentale Puglia e Basilicata; Dipartimento di Bioscienze, Biotecnologie e Biofarmaceutica dell’Università degli Studi di Bari “A.Moro”; Istituto di Biomembrane. Bioenergetica e Biotecnologie Molecolari del Consiglio Nazionale delle Ricerche di Bari	Beaconlab (Bioinformatics, Evolution and Comparative Genomics lab), Dept of Biosciences, University on Milan	Parisi A. et al
EPI_ISL_525571	Istituto Zooprofilattico Sperimentale Puglia e Basilicata; Dipartimento di Bioscienze, Biotecnologie e Biofarmaceutica dell’Università degli Studi di Bari “A.Moro”; Istituto di Biomembrane. Bioenergetica e Biotecnologie Molecolari del Consiglio Nazionale delle Ricerche di Bari	Beaconlab (Bioinformatics, Evolution and Comparative Genomics lab), Dept of Biosciences, University on Milan	Parisi A. et al
EPI_ISL_525572	Istituto Zooprofilattico Sperimentale Puglia e Basilicata; Dipartimento di Bioscienze, Biotecnologie e Biofarmaceutica dell’Università degli Studi di Bari “A.Moro”; Istituto di Biomembrane. Bioenergetica e Biotecnologie Molecolari del Consiglio Nazionale delle Ricerche di Bari	Beaconlab (Bioinformatics, Evolution and Comparative Genomics lab), Dept of Biosciences, University on Milan	Parisi A. et al
EPI_ISL_525573	Istituto Zooprofilattico Sperimentale Puglia e Basilicata; Dipartimento di Bioscienze, Biotecnologie e Biofarmaceutica dell’Università degli Studi di Bari “A.Moro”; Istituto di Biomembrane. Bioenergetica e Biotecnologie Molecolari del Consiglio Nazionale delle Ricerche di Bari	Beaconlab (Bioinformatics, Evolution and Comparative Genomics lab), Dept of Biosciences, University on Milan	Parisi A. et al
EPI_ISL_525574	Istituto Zooprofilattico Sperimentale Puglia e Basilicata; Dipartimento di Bioscienze, Biotecnologie e Biofarmaceutica dell’Università degli Studi di Bari “A.Moro”; Istituto di Biomembrane. Bioenergetica e Biotecnologie Molecolari del Consiglio Nazionale delle Ricerche di Bari	Beaconlab (Bioinformatics, Evolution and Comparative Genomics lab), Dept of Biosciences, University on Milan	Parisi A. et al
EPI_ISL_526221	Hungarian Defence Forces Military Medical Centre	National Laboratory of Virology, Szentágothai Research Centre	Endre Gábor Tóth et al
EPI_ISL_526224	Hungarian Defence Forces Military Medical Centre	National Laboratory of Virology, Szentágothai Research Centre	Endre Gábor Tóth et al
EPI_ISL_526225	Hungarian Defence Forces Military Medical Centre	National Laboratory of Virology, Szentágothai Research Centre	Endre Gábor Tóth et al
EPI_ISL_526282	Unity Health Toronto	Ontario Institute for Cancer Research	Ramzi Fattouh et al
EPI_ISL_526949	Instituto Nacional de Salud, Bogotá, Colombia	Instituto Nacional de Salud, Bogotá, Colombia	Katherine Laiton-Donato et al
EPI_ISL_526967	Instituto Nacional de Salud, Bogotá, Colombia	Instituto Nacional de Salud, Bogotá, Colombia	Katherine Laiton-Donato et al
EPI_ISL_527380	Istituto Zooprofilattico Sperimentale Puglia e Basilicata; Dipartimento di Bioscienze, Biotecnologie e Biofarmaceutica dell’Università degli Studi di Bari “A.Moro”; Istituto di Biomembrane. Bioenergetica e Biotecnologie Molecolari del Consiglio Nazionale delle Ricerche di Bari	Beaconlab (Bioinformatics, Evolution and Comparative Genomics lab), Dept of Biosciences, University on Milan	Parisi A. et al
EPI_ISL_527874	Nigeria Centre for Disease Control (NCDC)	African Centre of Excellence for Genomics of Infectious Diseases (ACEGID), Redeemer's University, Ede, Osun State, Nigeria	Oluniyi P.E. et al et al
EPI_ISL_527903	Nigeria Centre for Disease Control (NCDC)	African Centre of Excellence for Genomics of Infectious Diseases (ACEGID), Redeemer's University, Ede, Osun State, Nigeria	Oluniyi P.E. et al et al
EPI_ISL_527916	University Hospital Basel, Clinical Virology	University Hospital Basel, Clinical Bacteriology	Madlen Stange et al
EPI_ISL_527917	University Hospital Basel, Clinical Virology	University Hospital Basel, Clinical Bacteriology	Madlen Stange et al
EPI_ISL_527919	University Hospital Basel, Clinical Virology	University Hospital Basel, Clinical Bacteriology	Madlen Stange et al
EPI_ISL_527993	University Hospital Basel, Clinical Virology	University Hospital Basel, Clinical Bacteriology	Madlen Stange et al
EPI_ISL_528159	University Hospital Basel, Clinical Virology	University Hospital Basel, Clinical Bacteriology	Madlen Stange et al
EPI_ISL_528173	University Hospital Basel, Clinical Virology	University Hospital Basel, Clinical Bacteriology	Madlen Stange et al
EPI_ISL_528208	University Hospital Basel, Clinical Virology	University Hospital Basel, Clinical Bacteriology	Madlen Stange et al
EPI_ISL_528356	University Hospital Basel, Clinical Virology	University Hospital Basel, Clinical Bacteriology	Madlen Stange et al
EPI_ISL_528357	University Hospital Basel, Clinical Virology	University Hospital Basel, Clinical Bacteriology	Madlen Stange et al
EPI_ISL_528386	Viral vaccines, VSVRI- Veterinary serum and vaccine research institute	Viral vaccines, VSVRI- Veterinary serum and vaccine research institute	Saleh et al
EPI_ISL_528426	P. D. Hinduja Hospital and Medical Research Centre	Institute of Genomics and Integrative Biology - Council of Scientific and Industrial Research	Rajesh Pandey et al
EPI_ISL_528447	National Virus Reference Laboratory	National Virus Reference Laboratory	Michael Carr et al
EPI_ISL_528707	Alsafar - Khalifa University Abu Dhabi	Alsafar - Khalifa University Abu Dhabi	Andreas Henschel et al
EPI_ISL_528743	Malaysia Genome Institute	Malaysia Genome Institute	Mohd Noor Mat Isa et al
EPI_ISL_528748	Dinkes Provinsi Jawa Barat	School of Life Sciences and Technology & School of Pharmacy-Institut Teknologi Bandung; Molecular Genetics Laboratory-Faculty of Medicine-Universitas Padjadjaran; Laboratorium Kesehatan Provinsi Jawa Barat	Azzania Fibriani et al
EPI_ISL_528919	Ospedale Civile S. Liberatore-Atri	Istitituto Zooprofilattico Sperimentale dell'Abruzzo e Molise "G.Caporale"	Lorusso A et al
EPI_ISL_528920	Presidio Ospedaliero "Santo Spirito"-Pescara	Istitituto Zooprofilattico Sperimentale dell'Abruzzo e Molise "G.Caporale"	Lorusso A et al
EPI_ISL_528921	Presidio Ospedaliero "Santo Spirito"-Pescara	Istitituto Zooprofilattico Sperimentale dell'Abruzzo e Molise "G.Caporale"	Lorusso A et al
EPI_ISL_528922	Ospedale "Giuseppe Mazzini"-Teramo	Istitituto Zooprofilattico Sperimentale dell'Abruzzo e Molise "G.Caporale"	Lorusso A et al
EPI_ISL_528923	Ospedale Civile S. Liberatore-Atri	Istitituto Zooprofilattico Sperimentale dell'Abruzzo e Molise "G.Caporale"	Lorusso A et al
EPI_ISL_528924	Ospedale "Giuseppe Mazzini"-Teramo	Istitituto Zooprofilattico Sperimentale dell'Abruzzo e Molise "G.Caporale"	Lorusso A et al
EPI_ISL_528925	Ospedale Regionale San Salvatore-L'Aquila	Istitituto Zooprofilattico Sperimentale dell'Abruzzo e Molise "G.Caporale"	Lorusso A et al
EPI_ISL_528926	Ospedale "Giuseppe Mazzini"-Teramo	Istitituto Zooprofilattico Sperimentale dell'Abruzzo e Molise "G.Caporale"	Lorusso A et al
EPI_ISL_528927	Ospedale "Giuseppe Mazzini"-Teramo	Istitituto Zooprofilattico Sperimentale dell'Abruzzo e Molise "G.Caporale"	Lorusso A et al
EPI_ISL_528928	Ospedale "Giuseppe Mazzini"-Teramo	Istitituto Zooprofilattico Sperimentale dell'Abruzzo e Molise "G.Caporale"	Lorusso A et al
EPI_ISL_528929	Ospedale Civile S. Liberatore-Atri	Istitituto Zooprofilattico Sperimentale dell'Abruzzo e Molise "G.Caporale"	Lorusso A et al
EPI_ISL_528934	Agenzia di Tutela della Salute di Bergamo	Istitituto Zooprofilattico Sperimentale dell'Abruzzo e Molise "G.Caporale"	Lorusso A et al
EPI_ISL_528935	Agenzia di Tutela della Salute di Bergamo	Istitituto Zooprofilattico Sperimentale dell'Abruzzo e Molise "G.Caporale"	Lorusso A et al
EPI_ISL_528936	Agenzia di Tutela della Salute di Bergamo	Istitituto Zooprofilattico Sperimentale dell'Abruzzo e Molise "G.Caporale"	Lorusso A et al
EPI_ISL_528937	Agenzia di Tutela della Salute di Bergamo	Istitituto Zooprofilattico Sperimentale dell'Abruzzo e Molise "G.Caporale"	Lorusso A et al
EPI_ISL_528938	Agenzia di Tutela della Salute di Bergamo	Istitituto Zooprofilattico Sperimentale dell'Abruzzo e Molise "G.Caporale"	Lorusso A et al
EPI_ISL_528939	Agenzia di Tutela della Salute di Bergamo	Istitituto Zooprofilattico Sperimentale dell'Abruzzo e Molise "G.Caporale"	Lorusso A et al
EPI_ISL_528940	Agenzia di Tutela della Salute di Bergamo	Istitituto Zooprofilattico Sperimentale dell'Abruzzo e Molise "G.Caporale"	Lorusso A et al
EPI_ISL_528941	Agenzia di Tutela della Salute di Bergamo	Istitituto Zooprofilattico Sperimentale dell'Abruzzo e Molise "G.Caporale"	Lorusso A et al
EPI_ISL_528942	Agenzia di Tutela della Salute di Bergamo	Istitituto Zooprofilattico Sperimentale dell'Abruzzo e Molise "G.Caporale"	Lorusso A et al
EPI_ISL_528943	Agenzia di Tutela della Salute di Bergamo	Istitituto Zooprofilattico Sperimentale dell'Abruzzo e Molise "G.Caporale"	Lorusso A et al
EPI_ISL_528944	Agenzia di Tutela della Salute di Bergamo	Istitituto Zooprofilattico Sperimentale dell'Abruzzo e Molise "G.Caporale"	Lorusso A et al
EPI_ISL_528945	Agenzia di Tutela della Salute di Bergamo	Istitituto Zooprofilattico Sperimentale dell'Abruzzo e Molise "G.Caporale"	Lorusso A et al
EPI_ISL_528946	Agenzia di Tutela della Salute di Bergamo	Istitituto Zooprofilattico Sperimentale dell'Abruzzo e Molise "G.Caporale"	Lorusso A et al
EPI_ISL_528947	Agenzia di Tutela della Salute di Bergamo	Istitituto Zooprofilattico Sperimentale dell'Abruzzo e Molise "G.Caporale"	Lorusso A et al
EPI_ISL_528948	Agenzia di Tutela della Salute di Bergamo	Istitituto Zooprofilattico Sperimentale dell'Abruzzo e Molise "G.Caporale"	Lorusso A et al
EPI_ISL_528949	Agenzia di Tutela della Salute di Bergamo	Istitituto Zooprofilattico Sperimentale dell'Abruzzo e Molise "G.Caporale"	Lorusso A et al
EPI_ISL_528990	Ospedale Civile Maria SS. dello Splendore	Istitituto Zooprofilattico Sperimentale dell'Abruzzo e Molise "G.Caporale"	Lorusso A et al
EPI_ISL_528991	Ospedale SS Annunziata-Sulmona	Istitituto Zooprofilattico Sperimentale dell'Abruzzo e Molise "G.Caporale"	Lorusso A et al
EPI_ISL_528992	Ospedale SS Annunziata-Sulmona	Istitituto Zooprofilattico Sperimentale dell'Abruzzo e Molise "G.Caporale"	Lorusso A et al
EPI_ISL_528993	Ospedale Civile S. Liberatore-Atri	Istitituto Zooprofilattico Sperimentale dell'Abruzzo e Molise "G.Caporale"	Lorusso A et al
EPI_ISL_528994	Servizio di igiene epidemiologia e sanità pubblica (SIESP)-Chieti	Istitituto Zooprofilattico Sperimentale dell'Abruzzo e Molise "G.Caporale"	Lorusso A et al
EPI_ISL_528995	Servizio di igiene epidemiologia e sanità pubblica (SIESP)-Chieti	Istitituto Zooprofilattico Sperimentale dell'Abruzzo e Molise "G.Caporale"	Lorusso A et al
EPI_ISL_528996	Servizio di igiene epidemiologia e sanità pubblica (SIESP)-Chieti	Istitituto Zooprofilattico Sperimentale dell'Abruzzo e Molise "G.Caporale"	Lorusso A et al
EPI_ISL_528997	Servizio di igiene epidemiologia e sanità pubblica (SIESP)-Chieti	Istitituto Zooprofilattico Sperimentale dell'Abruzzo e Molise "G.Caporale"	Lorusso A et al
EPI_ISL_528998	Servizio di igiene epidemiologia e sanità pubblica (SIESP)-Chieti	Istitituto Zooprofilattico Sperimentale dell'Abruzzo e Molise "G.Caporale"	Lorusso A et al
EPI_ISL_528999	Servizio di igiene epidemiologia e sanità pubblica (SIESP)-Chieti	Istitituto Zooprofilattico Sperimentale dell'Abruzzo e Molise "G.Caporale"	Lorusso A et al
EPI_ISL_529000	Servizio di igiene epidemiologia e sanità pubblica (SIESP)-Chieti	Istitituto Zooprofilattico Sperimentale dell'Abruzzo e Molise "G.Caporale"	Lorusso A et al
EPI_ISL_529001	Servizio di igiene epidemiologia e sanità pubblica (SIESP)-Chieti	Istitituto Zooprofilattico Sperimentale dell'Abruzzo e Molise "G.Caporale"	Lorusso A et al
EPI_ISL_529002	Servizio di igiene epidemiologia e sanità pubblica (SIESP)-Chieti	Istitituto Zooprofilattico Sperimentale dell'Abruzzo e Molise "G.Caporale"	Lorusso A et al
EPI_ISL_529003	Servizio di igiene epidemiologia e sanità pubblica (SIESP)-Chieti	Istitituto Zooprofilattico Sperimentale dell'Abruzzo e Molise "G.Caporale"	Lorusso A et al
EPI_ISL_529004	Servizio di igiene epidemiologia e sanità pubblica (SIESP)-Chieti	Istitituto Zooprofilattico Sperimentale dell'Abruzzo e Molise "G.Caporale"	Lorusso A et al
EPI_ISL_529005	Servizio di igiene epidemiologia e sanità pubblica (SIESP)-Chieti	Istitituto Zooprofilattico Sperimentale dell'Abruzzo e Molise "G.Caporale"	Lorusso A et al
EPI_ISL_529006	Servizio di igiene e sanità pubblica (SIESP)-Teramo	Istitituto Zooprofilattico Sperimentale dell'Abruzzo e Molise "G.Caporale"	Lorusso A et al
EPI_ISL_529007	Ospedale Civile S. Liberatore-Atri	Istitituto Zooprofilattico Sperimentale dell'Abruzzo e Molise "G.Caporale"	Lorusso A et al
EPI_ISL_529008	Servizio di igiene e sanità pubblica (SIESP)-Teramo	Istitituto Zooprofilattico Sperimentale dell'Abruzzo e Molise "G.Caporale"	Lorusso A et al
EPI_ISL_529009	Ospedale Civile S. Liberatore-Atri	Istitituto Zooprofilattico Sperimentale dell'Abruzzo e Molise "G.Caporale"	Lorusso A et al
EPI_ISL_529010	Servizio Igiene Epidemiologia e Sanità Pubblica (SIESP)-L'Aquila	Istitituto Zooprofilattico Sperimentale dell'Abruzzo e Molise "G.Caporale"	Lorusso A et al
EPI_ISL_529011	Servizio Igiene Epidemiologia e Sanità Pubblica (SIESP)-L'Aquila	Istitituto Zooprofilattico Sperimentale dell'Abruzzo e Molise "G.Caporale"	Lorusso A et al
EPI_ISL_529012	Servizio Igiene Epidemiologia e Sanità Pubblica (SIESP)-L'Aquila	Istitituto Zooprofilattico Sperimentale dell'Abruzzo e Molise "G.Caporale"	Lorusso A et al
EPI_ISL_529013	Presidio Ospedaliero "S.Filippo e Nicola"-Avezzano	Istitituto Zooprofilattico Sperimentale dell'Abruzzo e Molise "G.Caporale"	Lorusso A et al
EPI_ISL_529014	Ospedale "Ss. Annunziata"	Istitituto Zooprofilattico Sperimentale dell'Abruzzo e Molise "G.Caporale"	Lorusso A et al
EPI_ISL_529015	Ospedale "Ss. Annunziata"	Istitituto Zooprofilattico Sperimentale dell'Abruzzo e Molise "G.Caporale"	Lorusso A et al
EPI_ISL_529016	Ospedale SS Annunziata-Sulmona	Istitituto Zooprofilattico Sperimentale dell'Abruzzo e Molise "G.Caporale"	Lorusso A et al
EPI_ISL_529017	RSA San Raffaele Sulmona	Istitituto Zooprofilattico Sperimentale dell'Abruzzo e Molise "G.Caporale"	Lorusso A et al
EPI_ISL_529018	Ospedale "Giuseppe Mazzini"-Teramo	Istitituto Zooprofilattico Sperimentale dell'Abruzzo e Molise "G.Caporale"	Lorusso A et al
EPI_ISL_529019	RSA/RP Villa San Giovanni - Gruppo Edos	Istitituto Zooprofilattico Sperimentale dell'Abruzzo e Molise "G.Caporale"	Lorusso A et al
EPI_ISL_529020	Ospedale Civile S. Liberatore-Atri	Istitituto Zooprofilattico Sperimentale dell'Abruzzo e Molise "G.Caporale"	Lorusso A et al
EPI_ISL_529021	Ospedale Civile S. Liberatore-Atri	Istitituto Zooprofilattico Sperimentale dell'Abruzzo e Molise "G.Caporale"	Lorusso A et al
EPI_ISL_529022	Ospedale "Ss. Annunziata"	Istitituto Zooprofilattico Sperimentale dell'Abruzzo e Molise "G.Caporale"	Lorusso A et al
EPI_ISL_529023	Servizio di igiene epidemiologia e sanità pubblica (SIESP)-Chieti	Istitituto Zooprofilattico Sperimentale dell'Abruzzo e Molise "G.Caporale"	Lorusso A et al
EPI_ISL_529024	Servizio di igiene epidemiologia e sanità pubblica (SIESP)-Chieti	Istitituto Zooprofilattico Sperimentale dell'Abruzzo e Molise "G.Caporale"	Lorusso A et al
EPI_ISL_529025	Servizio di igiene epidemiologia e sanità pubblica (SIESP)-Chieti	Istitituto Zooprofilattico Sperimentale dell'Abruzzo e Molise "G.Caporale"	Lorusso A et al
EPI_ISL_529026	Ospedale "Giuseppe Mazzini"-Teramo	Istitituto Zooprofilattico Sperimentale dell'Abruzzo e Molise "G.Caporale"	Lorusso A et al
EPI_ISL_529032	Central Molecular Microbiology Laboratory and Next Generation Sequencing Reference Laboratory, Clinical and Chemical Pathology Department, Faculty of Medicine, CAIRO UNIVERSITY	Next Generation Sequencing Reference Laboratory, Faculty of Medicine, CAIRO UNIVERSITY and The Center for Genome and Microbiome Research, Faculty of Pharmacy, CAIRO UNIVERSITY	May Sherif Soliman et al
EPI_ISL_529738	NHLS-IALCH	KRISP, KZN Research Innovation and Sequencing Platform	Giandhari J et al
EPI_ISL_530043	Hospital Universitario La Paz	Hospital Universitario La Paz	María Rodríguez et al
EPI_ISL_530122	University Hospital Basel, Clinical Virology	University Hospital Basel, Clinical Bacteriology	Madlen Stange et al
EPI_ISL_534245	Kliniskt mikrobiologiska laboratoriet	The Public Health Agency of Sweden	Anna-Malin Linde et al
EPI_ISL_534336	Department of Laboratory Medicine, National Taiwan University Hospital	Microbial Genomics Core Lab, National Taiwan University Centers of Genomic and Precision Medicine	Shiou-Hwei Yeh et al
EPI_ISL_535592	Viollier AG	Department of Biosystems Science and Engineering, ETH Zürich	Christian Beisel et al
EPI_ISL_535593	Viollier AG	Department of Biosystems Science and Engineering, ETH Zürich	Christian Beisel et al
EPI_ISL_535601	Viollier AG	Department of Biosystems Science and Engineering, ETH Zürich	Christian Beisel et al
EPI_ISL_535603	Viollier AG	Department of Biosystems Science and Engineering, ETH Zürich	Christian Beisel et al
EPI_ISL_535614	Viollier AG	Department of Biosystems Science and Engineering, ETH Zürich	Christian Beisel et al
EPI_ISL_535617	Viollier AG	Department of Biosystems Science and Engineering, ETH Zürich	Christian Beisel et al
EPI_ISL_535626	Viollier AG	Department of Biosystems Science and Engineering, ETH Zürich	Christian Beisel et al
EPI_ISL_535641	Viollier AG	Department of Biosystems Science and Engineering, ETH Zürich	Christian Beisel et al
EPI_ISL_535644	Viollier AG	Department of Biosystems Science and Engineering, ETH Zürich	Christian Beisel et al
EPI_ISL_535859	Hôpital Sainte-Croix	Laboratoire de santé publique du Québec	Sandrine Moreira et al
EPI_ISL_536489	Instituto Nacional de Salud	Laboratorio de Infecciones Respiratorias Agudas	Eduardo Juscamayta Lopez et al
EPI_ISL_536521	Instituto Nacional de Salud	Laboratorio de Infecciones Respiratorias Agudas	Eduardo Juscamayta Lopez et al
EPI_ISL_538147	Servicio de Microbiología y Parasitología clínica. UCEIMP. Hospital Universitario Virgen del Rocío/IBIS/CSIC/US	SeqCOVID-SPAIN consortium/IBV(CSIC)	Guillermo Martín Gutiérrez et al
EPI_ISL_538386	Kingston Health Sciences Centre / Queen's University	Ontario Institute for Cancer Research	Prameet M. Sheth et al
EPI_ISL_538505	National Institute of Health Research and Development	National Institute of Health Research and Development	Pawestri et al
EPI_ISL_539350	Viollier AG	Department of Biosystems Science and Engineering, ETH Zürich	Christian Beisel et al
EPI_ISL_539372	Viollier AG	Department of Biosystems Science and Engineering, ETH Zürich	Christian Beisel et al
EPI_ISL_539409	Viollier AG	Department of Biosystems Science and Engineering, ETH Zürich	Christian Beisel et al
EPI_ISL_539426	Viollier AG	Department of Biosystems Science and Engineering, ETH Zürich	Christian Beisel et al
EPI_ISL_539438	Viollier AG	Department of Biosystems Science and Engineering, ETH Zürich	Christian Beisel et al
EPI_ISL_539443	Viollier AG	Department of Biosystems Science and Engineering, ETH Zürich	Christian Beisel et al
EPI_ISL_539451	Viollier AG	Department of Biosystems Science and Engineering, ETH Zürich	Christian Beisel et al
EPI_ISL_539452	Viollier AG	Department of Biosystems Science and Engineering, ETH Zürich	Christian Beisel et al
EPI_ISL_539464	Viollier AG	Department of Biosystems Science and Engineering, ETH Zürich	Christian Beisel et al
EPI_ISL_539465	Viollier AG	Department of Biosystems Science and Engineering, ETH Zürich	Christian Beisel et al
EPI_ISL_539477	Viollier AG	Department of Biosystems Science and Engineering, ETH Zürich	Christian Beisel et al
EPI_ISL_539478	Viollier AG	Department of Biosystems Science and Engineering, ETH Zürich	Christian Beisel et al
EPI_ISL_539496	Hospital Nostra Senyora de Meritxell	Instituto de Salud Carlos III	Iglesias-Caballero et al
EPI_ISL_539576	Centre de Recherches Medicales de Lambarene (CERMEL)	Department of Emerging Infectious Diseases, Institute of Tropical Medicine, Nagasaki University	Haruka Abe et al
EPI_ISL_539778	National Institute of Public Health (Czech Republic)	State Veterinary Institute Prague	Nagy et al
EPI_ISL_539789	Institute of Microbiology, Universidad San Francisco de Quito	Institute of Microbiology, Universidad San Francisco de Quito	Belén Prado-Vivar et al
EPI_ISL_539851	Pok Oi Hospital	Hong Kong Department of Health	Alan K.L. Tsang et al
EPI_ISL_540969	Laboratorio de Referencia Nacional de Virus Respiratorios, Instituto Nacional de Salud Peru	Laboratorio de Genómica Microbiana, Universidad Peruana Cayetano Heredia	Pablo Tsukayama et al
EPI_ISL_541401	Viollier AG	Department of Biosystems Science and Engineering, ETH Zürich	Christian Beisel et al
EPI_ISL_541411	Viollier AG	Department of Biosystems Science and Engineering, ETH Zürich	Christian Beisel et al
EPI_ISL_541423	Viollier AG	Department of Biosystems Science and Engineering, ETH Zürich	Christian Beisel et al
EPI_ISL_541456	Viollier AG	Department of Biosystems Science and Engineering, ETH Zürich	Christian Beisel et al
EPI_ISL_541466	Viollier AG	Department of Biosystems Science and Engineering, ETH Zürich	Christian Beisel et al
EPI_ISL_541467	Viollier AG	Department of Biosystems Science and Engineering, ETH Zürich	Christian Beisel et al
EPI_ISL_541480	Viollier AG	Department of Biosystems Science and Engineering, ETH Zürich	Christian Beisel et al
EPI_ISL_541507	Viollier AG	Department of Biosystems Science and Engineering, ETH Zürich	Christian Beisel et al
EPI_ISL_541508	Viollier AG	Department of Biosystems Science and Engineering, ETH Zürich	Christian Beisel et al
EPI_ISL_541510	Viollier AG	Department of Biosystems Science and Engineering, ETH Zürich	Christian Beisel et al
EPI_ISL_541661	Laboratory Diagnostic, Veterinary Specialized Institute Kraljevo	Laboratory Diagnostic, Veterinary Specialized Institute Kraljevo	Vidanovic et al
EPI_ISL_541853	Lithuanian University of Health Sciences Hospital, Department of Laboratory Medicine	Lithuanian University of Health Sciences, Laboratory of Molecular Cardiology	Lukas Zemaitis et al
EPI_ISL_542098	ASST GOM Niguarda	Dep. Of Oncology and Hemato-Oncology University of Milan	Claudia Alteri et al
EPI_ISL_542099	ASST GOM Niguarda	Dep. Of Oncology and Hemato-Oncology University of Milan	Claudia Alteri et al
EPI_ISL_542100	ASST GOM Niguarda	Dep. Of Oncology and Hemato-Oncology University of Milan	Claudia Alteri et al
EPI_ISL_542101	ASST GOM Niguarda	Dep. Of Oncology and Hemato-Oncology University of Milan	Claudia Alteri et al
EPI_ISL_542102	ASST GOM Niguarda	Dep. Of Oncology and Hemato-Oncology University of Milan	Claudia Alteri et al
EPI_ISL_542103	ASST GOM Niguarda	Dep. Of Oncology and Hemato-Oncology University of Milan	Claudia Alteri et al
EPI_ISL_542104	ASST GOM Niguarda	Dep. Of Oncology and Hemato-Oncology University of Milan	Claudia Alteri et al
EPI_ISL_542105	ASST GOM Niguarda	Dep. Of Oncology and Hemato-Oncology University of Milan	Claudia Alteri et al
EPI_ISL_542106	ASST GOM Niguarda	Dep. Of Oncology and Hemato-Oncology University of Milan	Claudia Alteri et al
EPI_ISL_542107	ASST GOM Niguarda	Dep. Of Oncology and Hemato-Oncology University of Milan	Claudia Alteri et al
EPI_ISL_542108	ASST GOM Niguarda	Dep. Of Oncology and Hemato-Oncology University of Milan	Claudia Alteri et al
EPI_ISL_542109	ASST GOM Niguarda	Dep. Of Oncology and Hemato-Oncology University of Milan	Claudia Alteri et al
EPI_ISL_542110	ASST GOM Niguarda	Dep. Of Oncology and Hemato-Oncology University of Milan	Claudia Alteri et al
EPI_ISL_542111	ASST GOM Niguarda	Dep. Of Oncology and Hemato-Oncology University of Milan	Claudia Alteri et al
EPI_ISL_542112	ASST GOM Niguarda	Dep. Of Oncology and Hemato-Oncology University of Milan	Claudia Alteri et al
EPI_ISL_542113	ASST GOM Niguarda	Dep. Of Oncology and Hemato-Oncology University of Milan	Claudia Alteri et al
EPI_ISL_542114	ASST GOM Niguarda	Dep. Of Oncology and Hemato-Oncology University of Milan	Claudia Alteri et al
EPI_ISL_542115	ASST GOM Niguarda	Dep. Of Oncology and Hemato-Oncology University of Milan	Claudia Alteri et al
EPI_ISL_542116	ASST GOM Niguarda	Dep. Of Oncology and Hemato-Oncology University of Milan	Claudia Alteri et al
EPI_ISL_542117	ASST GOM Niguarda	Dep. Of Oncology and Hemato-Oncology University of Milan	Claudia Alteri et al
EPI_ISL_542118	ASST GOM Niguarda	Dep. Of Oncology and Hemato-Oncology University of Milan	Claudia Alteri et al
EPI_ISL_542119	ASST GOM Niguarda	Dep. Of Oncology and Hemato-Oncology University of Milan	Claudia Alteri et al
EPI_ISL_542120	ASST GOM Niguarda	Dep. Of Oncology and Hemato-Oncology University of Milan	Claudia Alteri et al
EPI_ISL_542121	ASST GOM Niguarda	Dep. Of Oncology and Hemato-Oncology University of Milan	Claudia Alteri et al
EPI_ISL_542122	ASST GOM Niguarda	Dep. Of Oncology and Hemato-Oncology University of Milan	Claudia Alteri et al
EPI_ISL_542123	ASST GOM Niguarda	Dep. Of Oncology and Hemato-Oncology University of Milan	Claudia Alteri et al
EPI_ISL_542124	ASST GOM Niguarda	Dep. Of Oncology and Hemato-Oncology University of Milan	Claudia Alteri et al
EPI_ISL_542125	ASST GOM Niguarda	Dep. Of Oncology and Hemato-Oncology University of Milan	Claudia Alteri et al
EPI_ISL_542126	ASST GOM Niguarda	Dep. Of Oncology and Hemato-Oncology University of Milan	Claudia Alteri et al
EPI_ISL_542127	ASST GOM Niguarda	Dep. Of Oncology and Hemato-Oncology University of Milan	Claudia Alteri et al
EPI_ISL_542128	ASST GOM Niguarda	Dep. Of Oncology and Hemato-Oncology University of Milan	Claudia Alteri et al
EPI_ISL_542129	ASST GOM Niguarda	Dep. Of Oncology and Hemato-Oncology University of Milan	Claudia Alteri et al
EPI_ISL_542130	ASST GOM Niguarda	Dep. Of Oncology and Hemato-Oncology University of Milan	Claudia Alteri et al
EPI_ISL_542131	ASST GOM Niguarda	Dep. Of Oncology and Hemato-Oncology University of Milan	Claudia Alteri et al
EPI_ISL_542132	ASST GOM Niguarda	Dep. Of Oncology and Hemato-Oncology University of Milan	Claudia Alteri et al
EPI_ISL_542133	ASST GOM Niguarda	Dep. Of Oncology and Hemato-Oncology University of Milan	Claudia Alteri et al
EPI_ISL_542134	ASST GOM Niguarda	Dep. Of Oncology and Hemato-Oncology University of Milan	Claudia Alteri et al
EPI_ISL_542135	ASST GOM Niguarda	Dep. Of Oncology and Hemato-Oncology University of Milan	Claudia Alteri et al
EPI_ISL_542136	ASST GOM Niguarda	Dep. Of Oncology and Hemato-Oncology University of Milan	Claudia Alteri et al
EPI_ISL_542137	ASST GOM Niguarda	Dep. Of Oncology and Hemato-Oncology University of Milan	Claudia Alteri et al
EPI_ISL_542138	ASST GOM Niguarda	Dep. Of Oncology and Hemato-Oncology University of Milan	Claudia Alteri et al
EPI_ISL_542139	ASST GOM Niguarda	Dep. Of Oncology and Hemato-Oncology University of Milan	Claudia Alteri et al
EPI_ISL_542140	ASST GOM Niguarda	Dep. Of Oncology and Hemato-Oncology University of Milan	Claudia Alteri et al
EPI_ISL_542141	ASST GOM Niguarda	Dep. Of Oncology and Hemato-Oncology University of Milan	Claudia Alteri et al
EPI_ISL_542142	ASST GOM Niguarda	Dep. Of Oncology and Hemato-Oncology University of Milan	Claudia Alteri et al
EPI_ISL_542143	ASST GOM Niguarda	Dep. Of Oncology and Hemato-Oncology University of Milan	Claudia Alteri et al
EPI_ISL_542144	ASST GOM Niguarda	Dep. Of Oncology and Hemato-Oncology University of Milan	Claudia Alteri et al
EPI_ISL_542145	ASST GOM Niguarda	Dep. Of Oncology and Hemato-Oncology University of Milan	Claudia Alteri et al
EPI_ISL_542146	ASST GOM Niguarda	Dep. Of Oncology and Hemato-Oncology University of Milan	Claudia Alteri et al
EPI_ISL_542147	ASST GOM Niguarda	Dep. Of Oncology and Hemato-Oncology University of Milan	Claudia Alteri et al
EPI_ISL_542148	ASST GOM Niguarda	Dep. Of Oncology and Hemato-Oncology University of Milan	Claudia Alteri et al
EPI_ISL_542149	ASST GOM Niguarda	Dep. Of Oncology and Hemato-Oncology University of Milan	Claudia Alteri et al
EPI_ISL_542150	ASST GOM Niguarda	Dep. Of Oncology and Hemato-Oncology University of Milan	Claudia Alteri et al
EPI_ISL_542151	ASST GOM Niguarda	Dep. Of Oncology and Hemato-Oncology University of Milan	Claudia Alteri et al
EPI_ISL_542152	ASST GOM Niguarda	Dep. Of Oncology and Hemato-Oncology University of Milan	Claudia Alteri et al
EPI_ISL_542153	ASST GOM Niguarda	Dep. Of Oncology and Hemato-Oncology University of Milan	Claudia Alteri et al
EPI_ISL_542154	ASST GOM Niguarda	Dep. Of Oncology and Hemato-Oncology University of Milan	Claudia Alteri et al
EPI_ISL_542155	ASST GOM Niguarda	Dep. Of Oncology and Hemato-Oncology University of Milan	Claudia Alteri et al
EPI_ISL_542156	ASST GOM Niguarda	Dep. Of Oncology and Hemato-Oncology University of Milan	Claudia Alteri et al
EPI_ISL_542157	ASST GOM Niguarda	Dep. Of Oncology and Hemato-Oncology University of Milan	Claudia Alteri et al
EPI_ISL_542158	ASST GOM Niguarda	Dep. Of Oncology and Hemato-Oncology University of Milan	Claudia Alteri et al
EPI_ISL_542159	ASST GOM Niguarda	Dep. Of Oncology and Hemato-Oncology University of Milan	Claudia Alteri et al
EPI_ISL_542160	ASST GOM Niguarda	Dep. Of Oncology and Hemato-Oncology University of Milan	Claudia Alteri et al
EPI_ISL_542161	ASST GOM Niguarda	Dep. Of Oncology and Hemato-Oncology University of Milan	Claudia Alteri et al
EPI_ISL_542162	ASST GOM Niguarda	Dep. Of Oncology and Hemato-Oncology University of Milan	Claudia Alteri et al
EPI_ISL_542163	ASST GOM Niguarda	Dep. Of Oncology and Hemato-Oncology University of Milan	Claudia Alteri et al
EPI_ISL_542164	ASST GOM Niguarda	Dep. Of Oncology and Hemato-Oncology University of Milan	Claudia Alteri et al
EPI_ISL_542165	ASST GOM Niguarda	Dep. Of Oncology and Hemato-Oncology University of Milan	Claudia Alteri et al
EPI_ISL_542166	ASST GOM Niguarda	Dep. Of Oncology and Hemato-Oncology University of Milan	Claudia Alteri et al
EPI_ISL_542167	ASST GOM Niguarda	Dep. Of Oncology and Hemato-Oncology University of Milan	Claudia Alteri et al
EPI_ISL_542168	ASST GOM Niguarda	Dep. Of Oncology and Hemato-Oncology University of Milan	Claudia Alteri et al
EPI_ISL_542169	ASST GOM Niguarda	Dep. Of Oncology and Hemato-Oncology University of Milan	Claudia Alteri et al
EPI_ISL_542170	ASST GOM Niguarda	Dep. Of Oncology and Hemato-Oncology University of Milan	Claudia Alteri et al
EPI_ISL_542171	ASST GOM Niguarda	Dep. Of Oncology and Hemato-Oncology University of Milan	Claudia Alteri et al
EPI_ISL_542172	ASST GOM Niguarda	Dep. Of Oncology and Hemato-Oncology University of Milan	Claudia Alteri et al
EPI_ISL_542173	ASST GOM Niguarda	Dep. Of Oncology and Hemato-Oncology University of Milan	Claudia Alteri et al
EPI_ISL_542174	ASST GOM Niguarda	Dep. Of Oncology and Hemato-Oncology University of Milan	Claudia Alteri et al
EPI_ISL_542175	ASST GOM Niguarda	Dep. Of Oncology and Hemato-Oncology University of Milan	Claudia Alteri et al
EPI_ISL_542176	ASST GOM Niguarda	Dep. Of Oncology and Hemato-Oncology University of Milan	Claudia Alteri et al
EPI_ISL_542177	ASST GOM Niguarda	Dep. Of Oncology and Hemato-Oncology University of Milan	Claudia Alteri et al
EPI_ISL_542178	ASST GOM Niguarda	Dep. Of Oncology and Hemato-Oncology University of Milan	Claudia Alteri et al
EPI_ISL_542179	ASST GOM Niguarda	Dep. Of Oncology and Hemato-Oncology University of Milan	Claudia Alteri et al
EPI_ISL_542180	ASST GOM Niguarda	Dep. Of Oncology and Hemato-Oncology University of Milan	Claudia Alteri et al
EPI_ISL_542181	ASST GOM Niguarda	Dep. Of Oncology and Hemato-Oncology University of Milan	Claudia Alteri et al
EPI_ISL_542182	ASST GOM Niguarda	Dep. Of Oncology and Hemato-Oncology University of Milan	Claudia Alteri et al
EPI_ISL_542183	ASST GOM Niguarda	Dep. Of Oncology and Hemato-Oncology University of Milan	Claudia Alteri et al
EPI_ISL_542184	ASST GOM Niguarda	Dep. Of Oncology and Hemato-Oncology University of Milan	Claudia Alteri et al
EPI_ISL_542185	ASST GOM Niguarda	Dep. Of Oncology and Hemato-Oncology University of Milan	Claudia Alteri et al
EPI_ISL_542186	ASST GOM Niguarda	Dep. Of Oncology and Hemato-Oncology University of Milan	Claudia Alteri et al
EPI_ISL_542187	ASST GOM Niguarda	Dep. Of Oncology and Hemato-Oncology University of Milan	Claudia Alteri et al
EPI_ISL_542188	ASST GOM Niguarda	Dep. Of Oncology and Hemato-Oncology University of Milan	Claudia Alteri et al
EPI_ISL_542189	ASST GOM Niguarda	Dep. Of Oncology and Hemato-Oncology University of Milan	Claudia Alteri et al
EPI_ISL_542190	ASST GOM Niguarda	Dep. Of Oncology and Hemato-Oncology University of Milan	Claudia Alteri et al
EPI_ISL_542191	ASST GOM Niguarda	Dep. Of Oncology and Hemato-Oncology University of Milan	Claudia Alteri et al
EPI_ISL_542192	ASST GOM Niguarda	Dep. Of Oncology and Hemato-Oncology University of Milan	Claudia Alteri et al
EPI_ISL_542193	ASST GOM Niguarda	Dep. Of Oncology and Hemato-Oncology University of Milan	Claudia Alteri et al
EPI_ISL_542194	ASST GOM Niguarda	Dep. Of Oncology and Hemato-Oncology University of Milan	Claudia Alteri et al
EPI_ISL_542195	ASST GOM Niguarda	Dep. Of Oncology and Hemato-Oncology University of Milan	Claudia Alteri et al
EPI_ISL_542196	ASST GOM Niguarda	Dep. Of Oncology and Hemato-Oncology University of Milan	Claudia Alteri et al
EPI_ISL_542197	ASST GOM Niguarda	Dep. Of Oncology and Hemato-Oncology University of Milan	Claudia Alteri et al
EPI_ISL_542198	ASST GOM Niguarda	Dep. Of Oncology and Hemato-Oncology University of Milan	Claudia Alteri et al
EPI_ISL_542199	ASST GOM Niguarda	Dep. Of Oncology and Hemato-Oncology University of Milan	Claudia Alteri et al
EPI_ISL_542200	ASST GOM Niguarda	Dep. Of Oncology and Hemato-Oncology University of Milan	Claudia Alteri et al
EPI_ISL_542201	ASST GOM Niguarda	Dep. Of Oncology and Hemato-Oncology University of Milan	Claudia Alteri et al
EPI_ISL_542202	ASST GOM Niguarda	Dep. Of Oncology and Hemato-Oncology University of Milan	Claudia Alteri et al
EPI_ISL_542203	ASST GOM Niguarda	Dep. Of Oncology and Hemato-Oncology University of Milan	Claudia Alteri et al
EPI_ISL_542204	ASST GOM Niguarda	Dep. Of Oncology and Hemato-Oncology University of Milan	Claudia Alteri et al
EPI_ISL_542205	ASST GOM Niguarda	Dep. Of Oncology and Hemato-Oncology University of Milan	Claudia Alteri et al
EPI_ISL_542206	ASST GOM Niguarda	Dep. Of Oncology and Hemato-Oncology University of Milan	Claudia Alteri et al
EPI_ISL_542207	ASST GOM Niguarda	Dep. Of Oncology and Hemato-Oncology University of Milan	Claudia Alteri et al
EPI_ISL_542208	ASST GOM Niguarda	Dep. Of Oncology and Hemato-Oncology University of Milan	Claudia Alteri et al
EPI_ISL_542209	ASST GOM Niguarda	Dep. Of Oncology and Hemato-Oncology University of Milan	Claudia Alteri et al
EPI_ISL_542210	ASST GOM Niguarda	Dep. Of Oncology and Hemato-Oncology University of Milan	Claudia Alteri et al
EPI_ISL_542211	ASST GOM Niguarda	Dep. Of Oncology and Hemato-Oncology University of Milan	Claudia Alteri et al
EPI_ISL_542212	ASST GOM Niguarda	Dep. Of Oncology and Hemato-Oncology University of Milan	Claudia Alteri et al
EPI_ISL_542213	ASST GOM Niguarda	Dep. Of Oncology and Hemato-Oncology University of Milan	Claudia Alteri et al
EPI_ISL_542214	ASST GOM Niguarda	Dep. Of Oncology and Hemato-Oncology University of Milan	Claudia Alteri et al
EPI_ISL_542215	ASST GOM Niguarda	Dep. Of Oncology and Hemato-Oncology University of Milan	Claudia Alteri et al
EPI_ISL_542216	ASST GOM Niguarda	Dep. Of Oncology and Hemato-Oncology University of Milan	Claudia Alteri et al
EPI_ISL_542217	ASST GOM Niguarda	Dep. Of Oncology and Hemato-Oncology University of Milan	Claudia Alteri et al
EPI_ISL_542218	ASST GOM Niguarda	Dep. Of Oncology and Hemato-Oncology University of Milan	Claudia Alteri et al
EPI_ISL_542219	ASST GOM Niguarda	Dep. Of Oncology and Hemato-Oncology University of Milan	Claudia Alteri et al
EPI_ISL_542220	ASST GOM Niguarda	Dep. Of Oncology and Hemato-Oncology University of Milan	Claudia Alteri et al
EPI_ISL_542221	ASST GOM Niguarda	Dep. Of Oncology and Hemato-Oncology University of Milan	Claudia Alteri et al
EPI_ISL_542222	ASST GOM Niguarda	Dep. Of Oncology and Hemato-Oncology University of Milan	Claudia Alteri et al
EPI_ISL_542223	ASST GOM Niguarda	Dep. Of Oncology and Hemato-Oncology University of Milan	Claudia Alteri et al
EPI_ISL_542224	ASST GOM Niguarda	Dep. Of Oncology and Hemato-Oncology University of Milan	Claudia Alteri et al
EPI_ISL_542225	ASST GOM Niguarda	Dep. Of Oncology and Hemato-Oncology University of Milan	Claudia Alteri et al
EPI_ISL_542226	ASST GOM Niguarda	Dep. Of Oncology and Hemato-Oncology University of Milan	Claudia Alteri et al
EPI_ISL_542227	ASST GOM Niguarda	Dep. Of Oncology and Hemato-Oncology University of Milan	Claudia Alteri et al
EPI_ISL_542228	ASST GOM Niguarda	Dep. Of Oncology and Hemato-Oncology University of Milan	Claudia Alteri et al
EPI_ISL_542229	ASST GOM Niguarda	Dep. Of Oncology and Hemato-Oncology University of Milan	Claudia Alteri et al
EPI_ISL_542230	ASST GOM Niguarda	Dep. Of Oncology and Hemato-Oncology University of Milan	Claudia Alteri et al
EPI_ISL_542231	ASST GOM Niguarda	Dep. Of Oncology and Hemato-Oncology University of Milan	Claudia Alteri et al
EPI_ISL_542232	ASST GOM Niguarda	Dep. Of Oncology and Hemato-Oncology University of Milan	Claudia Alteri et al
EPI_ISL_542233	ASST GOM Niguarda	Dep. Of Oncology and Hemato-Oncology University of Milan	Claudia Alteri et al
EPI_ISL_542234	ASST GOM Niguarda	Dep. Of Oncology and Hemato-Oncology University of Milan	Claudia Alteri et al
EPI_ISL_542235	ASST GOM Niguarda	Dep. Of Oncology and Hemato-Oncology University of Milan	Claudia Alteri et al
EPI_ISL_542236	ASST GOM Niguarda	Dep. Of Oncology and Hemato-Oncology University of Milan	Claudia Alteri et al
EPI_ISL_542237	ASST GOM Niguarda	Dep. Of Oncology and Hemato-Oncology University of Milan	Claudia Alteri et al
EPI_ISL_542238	ASST GOM Niguarda	Dep. Of Oncology and Hemato-Oncology University of Milan	Claudia Alteri et al
EPI_ISL_542239	ASST GOM Niguarda	Dep. Of Oncology and Hemato-Oncology University of Milan	Claudia Alteri et al
EPI_ISL_542240	ASST GOM Niguarda	Dep. Of Oncology and Hemato-Oncology University of Milan	Claudia Alteri et al
EPI_ISL_542241	ASST GOM Niguarda	Dep. Of Oncology and Hemato-Oncology University of Milan	Claudia Alteri et al
EPI_ISL_542242	ASST GOM Niguarda	Dep. Of Oncology and Hemato-Oncology University of Milan	Claudia Alteri et al
EPI_ISL_542243	ASST GOM Niguarda	Dep. Of Oncology and Hemato-Oncology University of Milan	Claudia Alteri et al
EPI_ISL_542244	ASST GOM Niguarda	Dep. Of Oncology and Hemato-Oncology University of Milan	Claudia Alteri et al
EPI_ISL_542245	ASST GOM Niguarda	Dep. Of Oncology and Hemato-Oncology University of Milan	Claudia Alteri et al
EPI_ISL_542246	ASST GOM Niguarda	Dep. Of Oncology and Hemato-Oncology University of Milan	Claudia Alteri et al
EPI_ISL_542247	ASST GOM Niguarda	Dep. Of Oncology and Hemato-Oncology University of Milan	Claudia Alteri et al
EPI_ISL_542248	ASST GOM Niguarda	Dep. Of Oncology and Hemato-Oncology University of Milan	Claudia Alteri et al
EPI_ISL_542249	ASST GOM Niguarda	Dep. Of Oncology and Hemato-Oncology University of Milan	Claudia Alteri et al
EPI_ISL_542250	ASST GOM Niguarda	Dep. Of Oncology and Hemato-Oncology University of Milan	Claudia Alteri et al
EPI_ISL_542251	ASST GOM Niguarda	Dep. Of Oncology and Hemato-Oncology University of Milan	Claudia Alteri et al
EPI_ISL_542252	ASST GOM Niguarda	Dep. Of Oncology and Hemato-Oncology University of Milan	Claudia Alteri et al
EPI_ISL_542253	ASST GOM Niguarda	Dep. Of Oncology and Hemato-Oncology University of Milan	Claudia Alteri et al
EPI_ISL_542254	ASST GOM Niguarda	Dep. Of Oncology and Hemato-Oncology University of Milan	Claudia Alteri et al
EPI_ISL_542255	ASST GOM Niguarda	Dep. Of Oncology and Hemato-Oncology University of Milan	Claudia Alteri et al
EPI_ISL_542256	ASST GOM Niguarda	Dep. Of Oncology and Hemato-Oncology University of Milan	Claudia Alteri et al
EPI_ISL_542257	ASST GOM Niguarda	Dep. Of Oncology and Hemato-Oncology University of Milan	Claudia Alteri et al
EPI_ISL_542258	ASST GOM Niguarda	Dep. Of Oncology and Hemato-Oncology University of Milan	Claudia Alteri et al
EPI_ISL_542259	ASST GOM Niguarda	Dep. Of Oncology and Hemato-Oncology University of Milan	Claudia Alteri et al
EPI_ISL_542260	ASST GOM Niguarda	Dep. Of Oncology and Hemato-Oncology University of Milan	Claudia Alteri et al
EPI_ISL_542261	ASST GOM Niguarda	Dep. Of Oncology and Hemato-Oncology University of Milan	Claudia Alteri et al
EPI_ISL_542262	ASST GOM Niguarda	Dep. Of Oncology and Hemato-Oncology University of Milan	Claudia Alteri et al
EPI_ISL_542263	ASST GOM Niguarda	Dep. Of Oncology and Hemato-Oncology University of Milan	Claudia Alteri et al
EPI_ISL_542264	ASST GOM Niguarda	Dep. Of Oncology and Hemato-Oncology University of Milan	Claudia Alteri et al
EPI_ISL_542265	ASST GOM Niguarda	Dep. Of Oncology and Hemato-Oncology University of Milan	Claudia Alteri et al
EPI_ISL_542266	ASST GOM Niguarda	Dep. Of Oncology and Hemato-Oncology University of Milan	Claudia Alteri et al
EPI_ISL_542267	ASST GOM Niguarda	Dep. Of Oncology and Hemato-Oncology University of Milan	Claudia Alteri et al
EPI_ISL_542268	ASST GOM Niguarda	Dep. Of Oncology and Hemato-Oncology University of Milan	Claudia Alteri et al
EPI_ISL_542269	ASST GOM Niguarda	Dep. Of Oncology and Hemato-Oncology University of Milan	Claudia Alteri et al
EPI_ISL_542270	ASST GOM Niguarda	Dep. Of Oncology and Hemato-Oncology University of Milan	Claudia Alteri et al
EPI_ISL_542271	ASST GOM Niguarda	Dep. Of Oncology and Hemato-Oncology University of Milan	Claudia Alteri et al
EPI_ISL_542272	ASST GOM Niguarda	Dep. Of Oncology and Hemato-Oncology University of Milan	Claudia Alteri et al
EPI_ISL_542273	ASST GOM Niguarda	Dep. Of Oncology and Hemato-Oncology University of Milan	Claudia Alteri et al
EPI_ISL_542274	ASST GOM Niguarda	Dep. Of Oncology and Hemato-Oncology University of Milan	Claudia Alteri et al
EPI_ISL_542275	ASST GOM Niguarda	Dep. Of Oncology and Hemato-Oncology University of Milan	Claudia Alteri et al
EPI_ISL_542276	ASST GOM Niguarda	Dep. Of Oncology and Hemato-Oncology University of Milan	Claudia Alteri et al
EPI_ISL_542277	ASST GOM Niguarda	Dep. Of Oncology and Hemato-Oncology University of Milan	Claudia Alteri et al
EPI_ISL_542278	San Matteo Hospital Pavia	Dep. Of Oncology and Hemato-Oncology University of Milan	Claudia Alteri et al
EPI_ISL_542279	San Matteo Hospital Pavia	Dep. Of Oncology and Hemato-Oncology University of Milan	Claudia Alteri et al
EPI_ISL_542280	San Matteo Hospital Pavia	Dep. Of Oncology and Hemato-Oncology University of Milan	Claudia Alteri et al
EPI_ISL_542281	San Matteo Hospital Pavia	Dep. Of Oncology and Hemato-Oncology University of Milan	Claudia Alteri et al
EPI_ISL_542282	San Matteo Hospital Pavia	Dep. Of Oncology and Hemato-Oncology University of Milan	Claudia Alteri et al
EPI_ISL_542283	San Matteo Hospital Pavia	Dep. Of Oncology and Hemato-Oncology University of Milan	Claudia Alteri et al
EPI_ISL_542284	San Matteo Hospital Pavia	Dep. Of Oncology and Hemato-Oncology University of Milan	Claudia Alteri et al
EPI_ISL_542285	San Matteo Hospital Pavia	Dep. Of Oncology and Hemato-Oncology University of Milan	Claudia Alteri et al
EPI_ISL_542286	San Matteo Hospital Pavia	Dep. Of Oncology and Hemato-Oncology University of Milan	Claudia Alteri et al
EPI_ISL_542287	San Matteo Hospital Pavia	Dep. Of Oncology and Hemato-Oncology University of Milan	Claudia Alteri et al
EPI_ISL_542288	San Matteo Hospital Pavia	Dep. Of Oncology and Hemato-Oncology University of Milan	Claudia Alteri et al
EPI_ISL_542289	San Matteo Hospital Pavia	Dep. Of Oncology and Hemato-Oncology University of Milan	Claudia Alteri et al
EPI_ISL_542290	San Matteo Hospital Pavia	Dep. Of Oncology and Hemato-Oncology University of Milan	Claudia Alteri et al
EPI_ISL_542291	San Matteo Hospital Pavia	Dep. Of Oncology and Hemato-Oncology University of Milan	Claudia Alteri et al
EPI_ISL_542292	San Matteo Hospital Pavia	Dep. Of Oncology and Hemato-Oncology University of Milan	Claudia Alteri et al
EPI_ISL_542293	San Matteo Hospital Pavia	Dep. Of Oncology and Hemato-Oncology University of Milan	Claudia Alteri et al
EPI_ISL_542294	San Matteo Hospital Pavia	Dep. Of Oncology and Hemato-Oncology University of Milan	Claudia Alteri et al
EPI_ISL_542295	San Matteo Hospital Pavia	Dep. Of Oncology and Hemato-Oncology University of Milan	Claudia Alteri et al
EPI_ISL_542296	San Matteo Hospital Pavia	Dep. Of Oncology and Hemato-Oncology University of Milan	Claudia Alteri et al
EPI_ISL_542297	San Matteo Hospital Pavia	Dep. Of Oncology and Hemato-Oncology University of Milan	Claudia Alteri et al
EPI_ISL_542298	San Matteo Hospital Pavia	Dep. Of Oncology and Hemato-Oncology University of Milan	Claudia Alteri et al
EPI_ISL_542299	San Matteo Hospital Pavia	Dep. Of Oncology and Hemato-Oncology University of Milan	Claudia Alteri et al
EPI_ISL_542300	San Matteo Hospital Pavia	Dep. Of Oncology and Hemato-Oncology University of Milan	Claudia Alteri et al
EPI_ISL_542301	San Matteo Hospital Pavia	Dep. Of Oncology and Hemato-Oncology University of Milan	Claudia Alteri et al
EPI_ISL_542302	San Matteo Hospital Pavia	Dep. Of Oncology and Hemato-Oncology University of Milan	Claudia Alteri et al
EPI_ISL_542303	San Matteo Hospital Pavia	Dep. Of Oncology and Hemato-Oncology University of Milan	Claudia Alteri et al
EPI_ISL_542304	San Matteo Hospital Pavia	Dep. Of Oncology and Hemato-Oncology University of Milan	Claudia Alteri et al
EPI_ISL_542305	San Matteo Hospital Pavia	Dep. Of Oncology and Hemato-Oncology University of Milan	Claudia Alteri et al
EPI_ISL_542306	San Matteo Hospital Pavia	Dep. Of Oncology and Hemato-Oncology University of Milan	Claudia Alteri et al
EPI_ISL_542307	San Matteo Hospital Pavia	Dep. Of Oncology and Hemato-Oncology University of Milan	Claudia Alteri et al
EPI_ISL_542308	San Matteo Hospital Pavia	Dep. Of Oncology and Hemato-Oncology University of Milan	Claudia Alteri et al
EPI_ISL_542309	San Matteo Hospital Pavia	Dep. Of Oncology and Hemato-Oncology University of Milan	Claudia Alteri et al
EPI_ISL_542310	San Matteo Hospital Pavia	Dep. Of Oncology and Hemato-Oncology University of Milan	Claudia Alteri et al
EPI_ISL_542311	San Matteo Hospital Pavia	Dep. Of Oncology and Hemato-Oncology University of Milan	Claudia Alteri et al
EPI_ISL_542312	San Matteo Hospital Pavia	Dep. Of Oncology and Hemato-Oncology University of Milan	Claudia Alteri et al
EPI_ISL_542313	San Matteo Hospital Pavia	Dep. Of Oncology and Hemato-Oncology University of Milan	Claudia Alteri et al
EPI_ISL_542314	San Matteo Hospital Pavia	Dep. Of Oncology and Hemato-Oncology University of Milan	Claudia Alteri et al
EPI_ISL_542315	San Matteo Hospital Pavia	Dep. Of Oncology and Hemato-Oncology University of Milan	Claudia Alteri et al
EPI_ISL_542316	San Matteo Hospital Pavia	Dep. Of Oncology and Hemato-Oncology University of Milan	Claudia Alteri et al
EPI_ISL_542317	San Matteo Hospital Pavia	Dep. Of Oncology and Hemato-Oncology University of Milan	Claudia Alteri et al
EPI_ISL_542318	San Matteo Hospital Pavia	Dep. Of Oncology and Hemato-Oncology University of Milan	Claudia Alteri et al
EPI_ISL_542319	San Matteo Hospital Pavia	Dep. Of Oncology and Hemato-Oncology University of Milan	Claudia Alteri et al
EPI_ISL_542320	San Matteo Hospital Pavia	Dep. Of Oncology and Hemato-Oncology University of Milan	Claudia Alteri et al
EPI_ISL_542321	San Matteo Hospital Pavia	Dep. Of Oncology and Hemato-Oncology University of Milan	Claudia Alteri et al
EPI_ISL_542322	San Matteo Hospital Pavia	Dep. Of Oncology and Hemato-Oncology University of Milan	Claudia Alteri et al
EPI_ISL_542323	San Matteo Hospital Pavia	Dep. Of Oncology and Hemato-Oncology University of Milan	Claudia Alteri et al
EPI_ISL_542324	San Matteo Hospital Pavia	Dep. Of Oncology and Hemato-Oncology University of Milan	Claudia Alteri et al
EPI_ISL_542325	San Matteo Hospital Pavia	Dep. Of Oncology and Hemato-Oncology University of Milan	Claudia Alteri et al
EPI_ISL_542326	San Matteo Hospital Pavia	Dep. Of Oncology and Hemato-Oncology University of Milan	Claudia Alteri et al
EPI_ISL_542327	San Matteo Hospital Pavia	Dep. Of Oncology and Hemato-Oncology University of Milan	Claudia Alteri et al
EPI_ISL_542328	San Matteo Hospital Pavia	Dep. Of Oncology and Hemato-Oncology University of Milan	Claudia Alteri et al
EPI_ISL_542329	San Matteo Hospital Pavia	Dep. Of Oncology and Hemato-Oncology University of Milan	Claudia Alteri et al
EPI_ISL_542330	San Matteo Hospital Pavia	Dep. Of Oncology and Hemato-Oncology University of Milan	Claudia Alteri et al
EPI_ISL_542331	San Matteo Hospital Pavia	Dep. Of Oncology and Hemato-Oncology University of Milan	Claudia Alteri et al
EPI_ISL_542332	San Matteo Hospital Pavia	Dep. Of Oncology and Hemato-Oncology University of Milan	Claudia Alteri et al
EPI_ISL_542333	San Matteo Hospital Pavia	Dep. Of Oncology and Hemato-Oncology University of Milan	Claudia Alteri et al
EPI_ISL_542334	San Matteo Hospital Pavia	Dep. Of Oncology and Hemato-Oncology University of Milan	Claudia Alteri et al
EPI_ISL_542335	San Matteo Hospital Pavia	Dep. Of Oncology and Hemato-Oncology University of Milan	Claudia Alteri et al
EPI_ISL_542336	San Matteo Hospital Pavia	Dep. Of Oncology and Hemato-Oncology University of Milan	Claudia Alteri et al
EPI_ISL_542337	San Matteo Hospital Pavia	Dep. Of Oncology and Hemato-Oncology University of Milan	Claudia Alteri et al
EPI_ISL_542338	San Matteo Hospital Pavia	Dep. Of Oncology and Hemato-Oncology University of Milan	Claudia Alteri et al
EPI_ISL_542339	San Matteo Hospital Pavia	Dep. Of Oncology and Hemato-Oncology University of Milan	Claudia Alteri et al
EPI_ISL_542340	San Matteo Hospital Pavia	Dep. Of Oncology and Hemato-Oncology University of Milan	Claudia Alteri et al
EPI_ISL_542341	San Matteo Hospital Pavia	Dep. Of Oncology and Hemato-Oncology University of Milan	Claudia Alteri et al
EPI_ISL_542342	San Matteo Hospital Pavia	Dep. Of Oncology and Hemato-Oncology University of Milan	Claudia Alteri et al
EPI_ISL_542343	San Matteo Hospital Pavia	Dep. Of Oncology and Hemato-Oncology University of Milan	Claudia Alteri et al
EPI_ISL_542344	San Matteo Hospital Pavia	Dep. Of Oncology and Hemato-Oncology University of Milan	Claudia Alteri et al
EPI_ISL_542345	San Matteo Hospital Pavia	Dep. Of Oncology and Hemato-Oncology University of Milan	Claudia Alteri et al
EPI_ISL_542346	San Matteo Hospital Pavia	Dep. Of Oncology and Hemato-Oncology University of Milan	Claudia Alteri et al
EPI_ISL_542347	San Matteo Hospital Pavia	Dep. Of Oncology and Hemato-Oncology University of Milan	Claudia Alteri et al
EPI_ISL_542348	San Matteo Hospital Pavia	Dep. Of Oncology and Hemato-Oncology University of Milan	Claudia Alteri et al
EPI_ISL_542349	San Matteo Hospital Pavia	Dep. Of Oncology and Hemato-Oncology University of Milan	Claudia Alteri et al
EPI_ISL_542350	San Matteo Hospital Pavia	Dep. Of Oncology and Hemato-Oncology University of Milan	Claudia Alteri et al
EPI_ISL_542351	San Matteo Hospital Pavia	Dep. Of Oncology and Hemato-Oncology University of Milan	Claudia Alteri et al
EPI_ISL_542352	San Matteo Hospital Pavia	Dep. Of Oncology and Hemato-Oncology University of Milan	Claudia Alteri et al
EPI_ISL_542353	San Matteo Hospital Pavia	Dep. Of Oncology and Hemato-Oncology University of Milan	Claudia Alteri et al
EPI_ISL_542354	San Matteo Hospital Pavia	Dep. Of Oncology and Hemato-Oncology University of Milan	Claudia Alteri et al
EPI_ISL_542355	San Matteo Hospital Pavia	Dep. Of Oncology and Hemato-Oncology University of Milan	Claudia Alteri et al
EPI_ISL_542356	San Matteo Hospital Pavia	Dep. Of Oncology and Hemato-Oncology University of Milan	Claudia Alteri et al
EPI_ISL_542357	San Matteo Hospital Pavia	Dep. Of Oncology and Hemato-Oncology University of Milan	Claudia Alteri et al
EPI_ISL_542358	San Matteo Hospital Pavia	Dep. Of Oncology and Hemato-Oncology University of Milan	Claudia Alteri et al
EPI_ISL_542359	San Matteo Hospital Pavia	Dep. Of Oncology and Hemato-Oncology University of Milan	Claudia Alteri et al
EPI_ISL_542360	San Matteo Hospital Pavia	Dep. Of Oncology and Hemato-Oncology University of Milan	Claudia Alteri et al
EPI_ISL_542361	San Matteo Hospital Pavia	Dep. Of Oncology and Hemato-Oncology University of Milan	Claudia Alteri et al
EPI_ISL_542362	San Matteo Hospital Pavia	Dep. Of Oncology and Hemato-Oncology University of Milan	Claudia Alteri et al
EPI_ISL_542363	San Matteo Hospital Pavia	Dep. Of Oncology and Hemato-Oncology University of Milan	Claudia Alteri et al
EPI_ISL_542364	San Matteo Hospital Pavia	Dep. Of Oncology and Hemato-Oncology University of Milan	Claudia Alteri et al
EPI_ISL_542365	San Matteo Hospital Pavia	Dep. Of Oncology and Hemato-Oncology University of Milan	Claudia Alteri et al
EPI_ISL_542366	San Matteo Hospital Pavia	Dep. Of Oncology and Hemato-Oncology University of Milan	Claudia Alteri et al
EPI_ISL_542367	San Matteo Hospital Pavia	Dep. Of Oncology and Hemato-Oncology University of Milan	Claudia Alteri et al
EPI_ISL_542368	San Matteo Hospital Pavia	Dep. Of Oncology and Hemato-Oncology University of Milan	Claudia Alteri et al
EPI_ISL_542369	San Matteo Hospital Pavia	Dep. Of Oncology and Hemato-Oncology University of Milan	Claudia Alteri et al
EPI_ISL_542370	San Matteo Hospital Pavia	Dep. Of Oncology and Hemato-Oncology University of Milan	Claudia Alteri et al
EPI_ISL_542371	San Matteo Hospital Pavia	Dep. Of Oncology and Hemato-Oncology University of Milan	Claudia Alteri et al
EPI_ISL_542372	San Matteo Hospital Pavia	Dep. Of Oncology and Hemato-Oncology University of Milan	Claudia Alteri et al
EPI_ISL_542373	San Matteo Hospital Pavia	Dep. Of Oncology and Hemato-Oncology University of Milan	Claudia Alteri et al
EPI_ISL_542374	San Matteo Hospital Pavia	Dep. Of Oncology and Hemato-Oncology University of Milan	Claudia Alteri et al
EPI_ISL_542375	San Matteo Hospital Pavia	Dep. Of Oncology and Hemato-Oncology University of Milan	Claudia Alteri et al
EPI_ISL_542376	San Matteo Hospital Pavia	Dep. Of Oncology and Hemato-Oncology University of Milan	Claudia Alteri et al
EPI_ISL_542377	San Matteo Hospital Pavia	Dep. Of Oncology and Hemato-Oncology University of Milan	Claudia Alteri et al
EPI_ISL_542378	San Matteo Hospital Pavia	Dep. Of Oncology and Hemato-Oncology University of Milan	Claudia Alteri et al
EPI_ISL_542379	San Matteo Hospital Pavia	Dep. Of Oncology and Hemato-Oncology University of Milan	Claudia Alteri et al
EPI_ISL_542380	San Matteo Hospital Pavia	Dep. Of Oncology and Hemato-Oncology University of Milan	Claudia Alteri et al
EPI_ISL_542381	San Matteo Hospital Pavia	Dep. Of Oncology and Hemato-Oncology University of Milan	Claudia Alteri et al
EPI_ISL_542382	San Matteo Hospital Pavia	Dep. Of Oncology and Hemato-Oncology University of Milan	Claudia Alteri et al
EPI_ISL_542383	San Matteo Hospital Pavia	Dep. Of Oncology and Hemato-Oncology University of Milan	Claudia Alteri et al
EPI_ISL_542384	San Matteo Hospital Pavia	Dep. Of Oncology and Hemato-Oncology University of Milan	Claudia Alteri et al
EPI_ISL_542385	San Matteo Hospital Pavia	Dep. Of Oncology and Hemato-Oncology University of Milan	Claudia Alteri et al
EPI_ISL_542386	San Matteo Hospital Pavia	Dep. Of Oncology and Hemato-Oncology University of Milan	Claudia Alteri et al
EPI_ISL_542387	San Matteo Hospital Pavia	Dep. Of Oncology and Hemato-Oncology University of Milan	Claudia Alteri et al
EPI_ISL_542388	San Matteo Hospital Pavia	Dep. Of Oncology and Hemato-Oncology University of Milan	Claudia Alteri et al
EPI_ISL_542389	San Matteo Hospital Pavia	Dep. Of Oncology and Hemato-Oncology University of Milan	Claudia Alteri et al
EPI_ISL_542390	San Matteo Hospital Pavia	Dep. Of Oncology and Hemato-Oncology University of Milan	Claudia Alteri et al
EPI_ISL_542391	San Matteo Hospital Pavia	Dep. Of Oncology and Hemato-Oncology University of Milan	Claudia Alteri et al
EPI_ISL_542392	San Matteo Hospital Pavia	Dep. Of Oncology and Hemato-Oncology University of Milan	Claudia Alteri et al
EPI_ISL_542393	San Matteo Hospital Pavia	Dep. Of Oncology and Hemato-Oncology University of Milan	Claudia Alteri et al
EPI_ISL_542394	San Matteo Hospital Pavia	Dep. Of Oncology and Hemato-Oncology University of Milan	Claudia Alteri et al
EPI_ISL_542395	San Matteo Hospital Pavia	Dep. Of Oncology and Hemato-Oncology University of Milan	Claudia Alteri et al
EPI_ISL_542396	San Matteo Hospital Pavia	Dep. Of Oncology and Hemato-Oncology University of Milan	Claudia Alteri et al
EPI_ISL_542397	San Matteo Hospital Pavia	Dep. Of Oncology and Hemato-Oncology University of Milan	Claudia Alteri et al
EPI_ISL_542398	San Matteo Hospital Pavia	Dep. Of Oncology and Hemato-Oncology University of Milan	Claudia Alteri et al
EPI_ISL_542399	San Matteo Hospital Pavia	Dep. Of Oncology and Hemato-Oncology University of Milan	Claudia Alteri et al
EPI_ISL_542400	ASST GOM Niguarda	Dep. Of Oncology and Hemato-Oncology University of Milan	Claudia Alteri et al
EPI_ISL_542401	ASST GOM Niguarda	Dep. Of Oncology and Hemato-Oncology University of Milan	Claudia Alteri et al
EPI_ISL_542402	ASST GOM Niguarda	Dep. Of Oncology and Hemato-Oncology University of Milan	Claudia Alteri et al
EPI_ISL_542403	ASST GOM Niguarda	Dep. Of Oncology and Hemato-Oncology University of Milan	Claudia Alteri et al
EPI_ISL_542404	ASST GOM Niguarda	Dep. Of Oncology and Hemato-Oncology University of Milan	Claudia Alteri et al
EPI_ISL_542405	ASST GOM Niguarda	Dep. Of Oncology and Hemato-Oncology University of Milan	Claudia Alteri et al
EPI_ISL_542406	ASST GOM Niguarda	Dep. Of Oncology and Hemato-Oncology University of Milan	Claudia Alteri et al
EPI_ISL_542407	ASST GOM Niguarda	Dep. Of Oncology and Hemato-Oncology University of Milan	Claudia Alteri et al
EPI_ISL_542408	ASST GOM Niguarda	Dep. Of Oncology and Hemato-Oncology University of Milan	Claudia Alteri et al
EPI_ISL_542409	ASST GOM Niguarda	Dep. Of Oncology and Hemato-Oncology University of Milan	Claudia Alteri et al
EPI_ISL_542410	ASST GOM Niguarda	Dep. Of Oncology and Hemato-Oncology University of Milan	Claudia Alteri et al
EPI_ISL_542411	ASST GOM Niguarda	Dep. Of Oncology and Hemato-Oncology University of Milan	Claudia Alteri et al
EPI_ISL_542412	ASST GOM Niguarda	Dep. Of Oncology and Hemato-Oncology University of Milan	Claudia Alteri et al
EPI_ISL_542413	ASST GOM Niguarda	Dep. Of Oncology and Hemato-Oncology University of Milan	Claudia Alteri et al
EPI_ISL_542414	ASST GOM Niguarda	Dep. Of Oncology and Hemato-Oncology University of Milan	Claudia Alteri et al
EPI_ISL_542415	ASST GOM Niguarda	Dep. Of Oncology and Hemato-Oncology University of Milan	Claudia Alteri et al
EPI_ISL_542416	ASST GOM Niguarda	Dep. Of Oncology and Hemato-Oncology University of Milan	Claudia Alteri et al
EPI_ISL_542417	ASST GOM Niguarda	Dep. Of Oncology and Hemato-Oncology University of Milan	Claudia Alteri et al
EPI_ISL_542418	ASST GOM Niguarda	Dep. Of Oncology and Hemato-Oncology University of Milan	Claudia Alteri et al
EPI_ISL_542419	ASST GOM Niguarda	Dep. Of Oncology and Hemato-Oncology University of Milan	Claudia Alteri et al
EPI_ISL_542420	ASST GOM Niguarda	Dep. Of Oncology and Hemato-Oncology University of Milan	Claudia Alteri et al
EPI_ISL_542421	ASST GOM Niguarda	Dep. Of Oncology and Hemato-Oncology University of Milan	Claudia Alteri et al
EPI_ISL_542422	ASST GOM Niguarda	Dep. Of Oncology and Hemato-Oncology University of Milan	Claudia Alteri et al
EPI_ISL_542423	ASST GOM Niguarda	Dep. Of Oncology and Hemato-Oncology University of Milan	Claudia Alteri et al
EPI_ISL_542424	ASST GOM Niguarda	Dep. Of Oncology and Hemato-Oncology University of Milan	Claudia Alteri et al
EPI_ISL_542425	ASST GOM Niguarda	Dep. Of Oncology and Hemato-Oncology University of Milan	Claudia Alteri et al
EPI_ISL_542426	ASST GOM Niguarda	Dep. Of Oncology and Hemato-Oncology University of Milan	Claudia Alteri et al
EPI_ISL_542427	ASST GOM Niguarda	Dep. Of Oncology and Hemato-Oncology University of Milan	Claudia Alteri et al
EPI_ISL_542428	ASST GOM Niguarda	Dep. Of Oncology and Hemato-Oncology University of Milan	Claudia Alteri et al
EPI_ISL_542429	ASST GOM Niguarda	Dep. Of Oncology and Hemato-Oncology University of Milan	Claudia Alteri et al
EPI_ISL_542430	ASST GOM Niguarda	Dep. Of Oncology and Hemato-Oncology University of Milan	Claudia Alteri et al
EPI_ISL_542431	ASST GOM Niguarda	Dep. Of Oncology and Hemato-Oncology University of Milan	Claudia Alteri et al
EPI_ISL_542432	ASST GOM Niguarda	Dep. Of Oncology and Hemato-Oncology University of Milan	Claudia Alteri et al
EPI_ISL_542433	ASST GOM Niguarda	Dep. Of Oncology and Hemato-Oncology University of Milan	Claudia Alteri et al
EPI_ISL_542434	ASST GOM Niguarda	Dep. Of Oncology and Hemato-Oncology University of Milan	Claudia Alteri et al
EPI_ISL_542435	ASST GOM Niguarda	Dep. Of Oncology and Hemato-Oncology University of Milan	Claudia Alteri et al
EPI_ISL_542436	ASST GOM Niguarda	Dep. Of Oncology and Hemato-Oncology University of Milan	Claudia Alteri et al
EPI_ISL_542437	ASST GOM Niguarda	Dep. Of Oncology and Hemato-Oncology University of Milan	Claudia Alteri et al
EPI_ISL_542438	ASST GOM Niguarda	Dep. Of Oncology and Hemato-Oncology University of Milan	Claudia Alteri et al
EPI_ISL_542439	ASST GOM Niguarda	Dep. Of Oncology and Hemato-Oncology University of Milan	Claudia Alteri et al
EPI_ISL_542440	ASST GOM Niguarda	Dep. Of Oncology and Hemato-Oncology University of Milan	Claudia Alteri et al
EPI_ISL_542441	ASST GOM Niguarda	Dep. Of Oncology and Hemato-Oncology University of Milan	Claudia Alteri et al
EPI_ISL_542442	ASST GOM Niguarda	Dep. Of Oncology and Hemato-Oncology University of Milan	Claudia Alteri et al
EPI_ISL_542443	ASST GOM Niguarda	Dep. Of Oncology and Hemato-Oncology University of Milan	Claudia Alteri et al
EPI_ISL_545954	The National Institute of Public Health	State Veterinary Institute Prague	Nagy et al
EPI_ISL_546936	The National Institute of Public Health	State Veterinary Institute Prague	Nagy et al
EPI_ISL_547447	Dutch COVID-19 response team	National Institute for Public Health and the Environment (RIVM)	Adam Meijer et al
EPI_ISL_547452	Dutch COVID-19 response team	National Institute for Public Health and the Environment (RIVM)	Adam Meijer et al
EPI_ISL_547965	Laboratorio Biologia Molecolare SarsCov2 UOC LAboratorio Analisi SErvizio Medicina di Laboratorio Ospedale San Francesco ATS-ASSL Nuoro	Laboratorio Specialistico UOC Ematologia Ospedale San Francesco - ATS ASSL NUORO	Piras Giovanna et al
EPI_ISL_548119	LabPLUS	Institute of Environmental Science and Research (ESR)	Xiaoyun Ren et al
EPI_ISL_548145	Middlemore Hospital	Institute of Environmental Science and Research (ESR)	Xiaoyun Ren et al
EPI_ISL_548147	Laboratoire de Virologie, HUG	Swiss National Reference Centre for Influenza	LAUBSCHER F. et al
EPI_ISL_548176	Laboratoire de Virologie, HUG	Swiss National Reference Centre for Influenza	LAUBSCHER F. et al
EPI_ISL_548942	Institute of Microbiology, University of Veterinary and Animal sciences	Institute of Microbiology, University of Veterinary and Animal sciences	Yaqub et al
EPI_ISL_548952	Max von Pettenkofer Institute, Virology, National Reference Center for Retroviruses, LMU München	Laboratory for Functional Genome Analysis, Dept. Genomics, Gene Center of the LMU Munich	Max Muenchhoff et al
EPI_ISL_548953	Max von Pettenkofer Institute, Virology, National Reference Center for Retroviruses, LMU München	Laboratory for Functional Genome Analysis, Dept. Genomics, Gene Center of the LMU Munich	Max Muenchhoff et al
EPI_ISL_548956	Max von Pettenkofer Institute, Virology, National Reference Center for Retroviruses, LMU München	Laboratory for Functional Genome Analysis, Dept. Genomics, Gene Center of the LMU Munich	Max Muenchhoff et al
EPI_ISL_548957	Max von Pettenkofer Institute, Virology, National Reference Center for Retroviruses, LMU München	Laboratory for Functional Genome Analysis, Dept. Genomics, Gene Center of the LMU Munich	Max Muenchhoff et al
EPI_ISL_548958	Max von Pettenkofer Institute, Virology, National Reference Center for Retroviruses, LMU München	Laboratory for Functional Genome Analysis, Dept. Genomics, Gene Center of the LMU Munich	Max Muenchhoff et al
EPI_ISL_548959	Max von Pettenkofer Institute, Virology, National Reference Center for Retroviruses, LMU München	Laboratory for Functional Genome Analysis, Dept. Genomics, Gene Center of the LMU Munich	Max Muenchhoff et al
EPI_ISL_549079	Furst Medical Laboratory	Norwegian Institute of Public Health, Department of Virology	Kathrine Stene-Johansen et al
EPI_ISL_549168	Furst Medical Laboratory	Norwegian Institute of Public Health, Department of Virology	Kathrine Stene-Johansen et al
EPI_ISL_554119	Lighthouse Lab in Milton Keynes	Wellcome Sanger Institute for the COVID-19 Genomics UK (COG-UK) consortium	The Lighthouse Lab in Milton Keynes et al
EPI_ISL_556646	Lighthouse Lab in Cambridge	Wellcome Sanger Institute for the COVID-19 Genomics UK (COG-UK) consortium	Rob Howes et al
EPI_ISL_560181	Wales Specialist Virology Centre Sequencing lab: Pathogen Genomics Unit	COVID-19 Genomics UK (COG-UK) Consortium	Catherine Moore et al
EPI_ISL_560385	National Health Laboratory	Botswana Institute for Technology Research and Innovation	Kefentse Arnold Tumedi et al
EPI_ISL_560386	National Health Laboratory	Botswana Institute for Technology Research and innovation	Kefentse Arnold Tumedi et al
EPI_ISL_560394	Vilnius University Hospital Santaros Klinikos, Vilnius University	Institute of Biotechnology, Life Sciences Center, Vilnius University and Thermo Fisher Scientific	Justinas Slikas et al
EPI_ISL_560405	Vilnius University Hospital Santaros Klinikos, Vilnius University	Institute of Biotechnology, Life Sciences Center, Vilnius University and Thermo Fisher Scientific	Justinas Slikas et al
EPI_ISL_560407	Istituto Zooprofilattico Sperimentale del Mezzogiorno	INMI Lazzaro Spallanzani IRCCS	Barbara Bartolini et al
EPI_ISL_560419	Viollier AG	Department of Biosystems Science and Engineering, ETH Zürich	Christian Beisel et al
EPI_ISL_560426	Viollier AG	Department of Biosystems Science and Engineering, ETH Zürich	Christian Beisel et al
EPI_ISL_560455	Viollier AG	Department of Biosystems Science and Engineering, ETH Zürich	Christian Beisel et al
EPI_ISL_560467	Viollier AG	Department of Biosystems Science and Engineering, ETH Zürich	Christian Beisel et al
EPI_ISL_560470	Viollier AG	Department of Biosystems Science and Engineering, ETH Zürich	Christian Beisel et al
EPI_ISL_560471	Viollier AG	Department of Biosystems Science and Engineering, ETH Zürich	Christian Beisel et al
EPI_ISL_560473	Viollier AG	Department of Biosystems Science and Engineering, ETH Zürich	Christian Beisel et al
EPI_ISL_560476	Viollier AG	Department of Biosystems Science and Engineering, ETH Zürich	Christian Beisel et al
EPI_ISL_560478	Viollier AG	Department of Biosystems Science and Engineering, ETH Zürich	Christian Beisel et al
EPI_ISL_560480	Viollier AG	Department of Biosystems Science and Engineering, ETH Zürich	Christian Beisel et al
EPI_ISL_560481	Viollier AG	Department of Biosystems Science and Engineering, ETH Zürich	Christian Beisel et al
EPI_ISL_560482	Viollier AG	Department of Biosystems Science and Engineering, ETH Zürich	Christian Beisel et al
EPI_ISL_560483	Viollier AG	Department of Biosystems Science and Engineering, ETH Zürich	Christian Beisel et al
EPI_ISL_560484	Viollier AG	Department of Biosystems Science and Engineering, ETH Zürich	Christian Beisel et al
EPI_ISL_560535	Viollier AG	Department of Biosystems Science and Engineering, ETH Zürich	Christian Beisel et al
EPI_ISL_561144	MRCG at LSHTM Genomics lab	MRCG at LSHTM Genomics lab	Abdul Karim sesay et al
EPI_ISL_561217	MRCG at LSHTM Genomics lab	MRCG at LSHTM Genomics lab	Abdul Karim sesay et al
EPI_ISL_561237	MRCG at LSHTM Genomics lab	MRCG at LSHTM Genomics lab	Abdul Karim sesay et al
EPI_ISL_561302	MRCG at LSHTM Genomics lab	MRCG at LSHTM Genomics lab	Abdul Karim sesay et al
EPI_ISL_561746	Microbiological Diagnostic Unit - Public Health Laboratory (MDU-PHL)	MDU-PHL	Seemann et al
EPI_ISL_568516	Laboratorio de Referencia Nacional de Virus Respiratorios, Instituto Nacional de Salud Peru	Laboratorio de Genómica Microbiana, Universidad Peruana Cayetano Heredia	Pablo Tsukayama et al
EPI_ISL_568527	Laboratorio de Referencia Nacional de Virus Respiratorios, Instituto Nacional de Salud Peru	Laboratorio de Genómica Microbiana, Universidad Peruana Cayetano Heredia	Pablo Tsukayama et al
EPI_ISL_568579	Virus Molecular Laboratory of the Microbiology and Virology Department	INMI Lazzaro Spallanzani IRCCS	Cesare E.M. Gruber et al
EPI_ISL_568690	RSUP Fatmawati	Eijkman Institute for Molecular Biology, Ministry of Research and Technology/National Agency for Research and Innovation	Frilasita A Yudhaputri et al
EPI_ISL_568694	RSUP Prof. Dr. R. Kandou Manado	Eijkman Institute for Molecular Biology, Ministry of Research and Technology/National Agency for Research and Innovation	Frilasita A Yudhaputri et al
EPI_ISL_568723	KEMRI-Wellcome Trust Research Programme/KEMRI-CGMR-C Kilifi	KEMRI-Wellcome Trust Research Programme/KEMRI-CGMR-C Kilifi	Githinji et al 2020 et al
EPI_ISL_568727	KEMRI-Wellcome Trust Research Programme/KEMRI-CGMR-C Kilifi	KEMRI-Wellcome Trust Research Programme/KEMRI-CGMR-C Kilifi	Githinji et al 2020 et al
EPI_ISL_568994	MEPHI, Aix Marseille University	MEPHI, Aix Marseille University	Anthony LEVASSEUR et al
EPI_ISL_569779	Omsk Research Institute of Natural Focal Infections	WHO National Influenza Centre Russian Federation	Artem Fadeev et al
EPI_ISL_569803	Omsk Research Institute of Natural Focal Infections	WHO National Influenza Centre Russian Federation	Artem Fadeev et al
EPI_ISL_569825	Omsk Research Institute of Natural Focal Infections	WHO National Influenza Centre Russian Federation	Artem Fadeev et al
EPI_ISL_569865	Amedeo di savoia	Crosetto lab, Karolinska Institutet, SciLifeLab	Michele Simonetti et al
EPI_ISL_569866	Amedeo di savoia	Crosetto lab, Karolinska Institutet, SciLifeLab	Michele Simonetti et al
EPI_ISL_569867	Amedeo di savoia	Crosetto lab, Karolinska Institutet, SciLifeLab	Michele Simonetti et al
EPI_ISL_569868	Amedeo di savoia	Crosetto lab, Karolinska Institutet, SciLifeLab	Michele Simonetti et al
EPI_ISL_569869	Amedeo di savoia	Crosetto lab, Karolinska Institutet, SciLifeLab	Michele Simonetti et al
EPI_ISL_569870	Amedeo di savoia	Crosetto lab, Karolinska Institutet, SciLifeLab	Michele Simonetti et al
EPI_ISL_569871	Amedeo di savoia	Crosetto lab, Karolinska Institutet, SciLifeLab	Michele Simonetti et al
EPI_ISL_569872	Amedeo di savoia	Crosetto lab, Karolinska Institutet, SciLifeLab	Michele Simonetti et al
EPI_ISL_569873	Amedeo di savoia	Crosetto lab, Karolinska Institutet, SciLifeLab	Michele Simonetti et al
EPI_ISL_569874	Amedeo di savoia	Crosetto lab, Karolinska Institutet, SciLifeLab	Michele Simonetti et al
EPI_ISL_569875	Amedeo di savoia	Crosetto lab, Karolinska Institutet, SciLifeLab	Michele Simonetti et al
EPI_ISL_569876	Amedeo di savoia	Crosetto lab, Karolinska Institutet, SciLifeLab	Michele Simonetti et al
EPI_ISL_569877	Amedeo di savoia	Crosetto lab, Karolinska Institutet, SciLifeLab	Michele Simonetti et al
EPI_ISL_569878	Amedeo di savoia	Crosetto lab, Karolinska Institutet, SciLifeLab	Michele Simonetti et al
EPI_ISL_569879	Amedeo di savoia	Crosetto lab, Karolinska Institutet, SciLifeLab	Michele Simonetti et al
EPI_ISL_569880	Amedeo di savoia	Crosetto lab, Karolinska Institutet, SciLifeLab	Michele Simonetti et al
EPI_ISL_569881	Amedeo di savoia	Crosetto lab, Karolinska Institutet, SciLifeLab	Michele Simonetti et al
EPI_ISL_569882	Amedeo di savoia	Crosetto lab, Karolinska Institutet, SciLifeLab	Michele Simonetti et al
EPI_ISL_569883	Amedeo di savoia	Crosetto lab, Karolinska Institutet, SciLifeLab	Michele Simonetti et al
EPI_ISL_569884	Amedeo di savoia	Crosetto lab, Karolinska Institutet, SciLifeLab	Michele Simonetti et al
EPI_ISL_569885	Amedeo di savoia	Crosetto lab, Karolinska Institutet, SciLifeLab	Michele Simonetti et al
EPI_ISL_569886	Amedeo di savoia	Crosetto lab, Karolinska Institutet, SciLifeLab	Michele Simonetti et al
EPI_ISL_572320	IZSM	IZSM	Maurizio Viscardi et al
EPI_ISL_572321	IZSM	IZSM	Maurizio Viscardi et al
EPI_ISL_572322	IZSM	IZSM	Maurizio Viscardi et al
EPI_ISL_572323	IZSM	IZSM	Maurizio Viscardi et al
EPI_ISL_572324	IZSM	IZSM	Maurizio Viscardi et al
EPI_ISL_572361	LACEN/PE	WallauLab, Aggeu Magalhaes Institute	Marcelo Henrique Santos Paiva et al
EPI_ISL_573010	Oxford Viromics, NDM, University of Oxford; Oxford University Hospitals; Basingstoke and North Hampshire Hospital	COVID-19 Genomics UK (COG-UK) Consortium	Tanya Golubchik et al
EPI_ISL_574492	Programme in Emerging Infectious Diseases, Duke-NUS Medical School	National Public Health Laboratory, National Centre for Infectious Diseases	Tze Minn Mak et al
EPI_ISL_574498	National Public Health Laboratory, National Centre for Infectious Diseases	National Public Health Laboratory, National Centre for Infectious Diseases	Tze Minn Mak et al
EPI_ISL_574790	Institute for Infectious Diseases, University of Bern	Institute for Infectious Diseases, University of Bern	Michel C Koch et al
EPI_ISL_574876	Viollier AG	Department of Biosystems Science and Engineering, ETH Zürich	Christian Beisel et al
EPI_ISL_574883	Viollier AG	Department of Biosystems Science and Engineering, ETH Zürich	Christian Beisel et al
EPI_ISL_574921	Viollier AG	Department of Biosystems Science and Engineering, ETH Zürich	Christian Beisel et al
EPI_ISL_574926	Viollier AG	Department of Biosystems Science and Engineering, ETH Zürich	Christian Beisel et al
EPI_ISL_574947	Viollier AG	Department of Biosystems Science and Engineering, ETH Zürich	Christian Beisel et al
EPI_ISL_574950	Viollier AG	Department of Biosystems Science and Engineering, ETH Zürich	Christian Beisel et al
EPI_ISL_574954	Viollier AG	Department of Biosystems Science and Engineering, ETH Zürich	Christian Beisel et al
EPI_ISL_574956	Viollier AG	Department of Biosystems Science and Engineering, ETH Zürich	Christian Beisel et al
EPI_ISL_574961	Viollier AG	Department of Biosystems Science and Engineering, ETH Zürich	Christian Beisel et al
EPI_ISL_574967	Viollier AG	Department of Biosystems Science and Engineering, ETH Zürich	Christian Beisel et al
EPI_ISL_574968	Viollier AG	Department of Biosystems Science and Engineering, ETH Zürich	Christian Beisel et al
EPI_ISL_574970	Viollier AG	Department of Biosystems Science and Engineering, ETH Zürich	Christian Beisel et al
EPI_ISL_574988	Viollier AG	Department of Biosystems Science and Engineering, ETH Zürich	Christian Beisel et al
EPI_ISL_574990	Viollier AG	Department of Biosystems Science and Engineering, ETH Zürich	Christian Beisel et al
EPI_ISL_575014	Viollier AG	Department of Biosystems Science and Engineering, ETH Zürich	Christian Beisel et al
EPI_ISL_575333	Israel Central Virology laboratory	Israel Central Virology laboratory	Neta Zuckerman et al
EPI_ISL_576117	Laboratory, The Bio Arte Limited	Laboratory, The Bio Arte Limited	Biazzo et al
EPI_ISL_576118	Laboratory, The Bio Arte Limited	Laboratory, The Bio Arte Limited	Biazzo et al
EPI_ISL_576372	Cancer Biology Department, National Cancer Institute	Cancer Biology Department, National Cancer Institute	Zekri et al
EPI_ISL_576383	RSUD Budi Rahayu Kota Magelang	Genetics Working Group (Pokja Genetik) Faculty of Medicine, Public Health and Nursing Universitas Gadjah Mada (FK-KMK UGM); Disease Investigation Center Wates Ministry of Agriculture Indonesia; Department of Microbiology FK-KMK UGM; Laboratorium Diagnostik Yayasan Tahija World Mosquito Program (WMP) Yogyakarta Center for Tropical Medicine FK-KMK UGM; Integrated Research Center FK-KMK UGM; Departm…	Gunadi et al
EPI_ISL_577734	Institute of Virology, Biomedical Research Center of the Slovak Academy of Sciences, Bratislava	Faculty of Natural Sciences, Comenius University, Bratislava	Viktória Hodorová et al
EPI_ISL_577735	Institute of Virology, Biomedical Research Center of the Slovak Academy of Sciences, Bratislava	Faculty of Natural Sciences, Comenius University, Bratislava	Kristína Boršová et al
EPI_ISL_577739	Institute of Virology, Biomedical Research Center of the Slovak Academy of Sciences, Bratislava	Faculty of Natural Sciences, Comenius University, Bratislava	Kristína Boršová et al
EPI_ISL_577740	Institute of Virology, Biomedical Research Center of the Slovak Academy of Sciences, Bratislava	Faculty of Natural Sciences, Comenius University, Bratislava	Broňa Brejová et al
EPI_ISL_577905	Dutch COVID-19 response team	Erasmus Medical Center	Bas Oude Munnink et al
EPI_ISL_577981	Dutch COVID-19 response team	Erasmus Medical Center	Bas Oude Munnink et al
EPI_ISL_578188	Hospital Virgen de las Nieves	Instituto de Salud Carlos III	Iglesias-Caballero et al
EPI_ISL_579058	LabTests	Institute of Environmental Science and Research (ESR)	Xiaoyun Ren et al
EPI_ISL_579426	Canterbury Health Laboratories	Institute of Environmental Science and Research (ESR)	Xiaoyun Ren et al
EPI_ISL_579496	Canterbury Health Laboratories	Institute of Environmental Science and Research (ESR)	Xiaoyun Ren et al
EPI_ISL_579498	Canterbury Health Laboratories	Institute of Environmental Science and Research (ESR)	Xiaoyun Ren et al
EPI_ISL_581452	Medizinische Klinik Innere Medizin I, Universitätsklinikum Tübingen	NGS Competence Center Tübingen, Institut für Medizinische Mikrobiologie und Hygiene, Universitätsklinikum Tübingen	Angel Angelov et al
EPI_ISL_581453	Medizinische Klinik Innere Medizin I, Universitätsklinikum Tübingen	NGS Competence Center Tübingen, Institut für Medizinische Mikrobiologie und Hygiene, Universitätsklinikum Tübingen	Angel Angelov et al
EPI_ISL_581454	Medizinische Klinik Innere Medizin I, Universitätsklinikum Tübingen	NGS Competence Center Tübingen, Institut für Medizinische Mikrobiologie und Hygiene, Universitätsklinikum Tübingen	Angel Angelov et al
EPI_ISL_581456	Medizinische Klinik Innere Medizin I, Universitätsklinikum Tübingen	NGS Competence Center Tübingen, Institut für Medizinische Mikrobiologie und Hygiene, Universitätsklinikum Tübingen	Angel Angelov et al
EPI_ISL_581458	Medizinische Klinik Innere Medizin I, Universitätsklinikum Tübingen	NGS Competence Center Tübingen, Institut für Medizinische Mikrobiologie und Hygiene, Universitätsklinikum Tübingen	Angel Angelov et al
EPI_ISL_581459	Medizinische Klinik Innere Medizin I, Universitätsklinikum Tübingen	NGS Competence Center Tübingen, Institut für Medizinische Mikrobiologie und Hygiene, Universitätsklinikum Tübingen	Angel Angelov et al
EPI_ISL_581460	Medizinische Klinik Innere Medizin I, Universitätsklinikum Tübingen	NGS Competence Center Tübingen, Institut für Medizinische Mikrobiologie und Hygiene, Universitätsklinikum Tübingen	Angel Angelov et al
EPI_ISL_581461	Medizinische Klinik Innere Medizin I, Universitätsklinikum Tübingen	NGS Competence Center Tübingen, Institut für Medizinische Mikrobiologie und Hygiene, Universitätsklinikum Tübingen	Angel Angelov et al
EPI_ISL_581463	Medizinische Klinik Innere Medizin I, Universitätsklinikum Tübingen	NGS Competence Center Tübingen, Institut für Medizinische Mikrobiologie und Hygiene, Universitätsklinikum Tübingen	Angel Angelov et al
EPI_ISL_581464	Medizinische Klinik Innere Medizin I, Universitätsklinikum Tübingen	NGS Competence Center Tübingen, Institut für Medizinische Mikrobiologie und Hygiene, Universitätsklinikum Tübingen	Angel Angelov et al
EPI_ISL_581466	Medizinische Klinik Innere Medizin I, Universitätsklinikum Tübingen	NGS Competence Center Tübingen, Institut für Medizinische Mikrobiologie und Hygiene, Universitätsklinikum Tübingen	Angel Angelov et al
EPI_ISL_581468	Medizinische Klinik Innere Medizin I, Universitätsklinikum Tübingen	NGS Competence Center Tübingen, Institut für Medizinische Mikrobiologie und Hygiene, Universitätsklinikum Tübingen	Angel Angelov et al
EPI_ISL_581469	Medizinische Klinik Innere Medizin I, Universitätsklinikum Tübingen	NGS Competence Center Tübingen, Institut für Medizinische Mikrobiologie und Hygiene, Universitätsklinikum Tübingen	Angel Angelov et al
EPI_ISL_581471	Medizinische Klinik Innere Medizin I, Universitätsklinikum Tübingen	NGS Competence Center Tübingen, Institut für Medizinische Mikrobiologie und Hygiene, Universitätsklinikum Tübingen	Angel Angelov et al
EPI_ISL_581473	Medizinische Klinik Innere Medizin I, Universitätsklinikum Tübingen	NGS Competence Center Tübingen, Institut für Medizinische Mikrobiologie und Hygiene, Universitätsklinikum Tübingen	Angel Angelov et al
EPI_ISL_581478	Medizinische Klinik Innere Medizin I, Universitätsklinikum Tübingen	NGS Competence Center Tübingen, Institut für Medizinische Mikrobiologie und Hygiene, Universitätsklinikum Tübingen	Angel Angelov et al
EPI_ISL_581479	Medizinische Klinik Innere Medizin I, Universitätsklinikum Tübingen	NGS Competence Center Tübingen, Institut für Medizinische Mikrobiologie und Hygiene, Universitätsklinikum Tübingen	Angel Angelov et al
EPI_ISL_581480	Medizinische Klinik Innere Medizin I, Universitätsklinikum Tübingen	NGS Competence Center Tübingen, Institut für Medizinische Mikrobiologie und Hygiene, Universitätsklinikum Tübingen	Angel Angelov et al
EPI_ISL_581481	Medizinische Klinik Innere Medizin I, Universitätsklinikum Tübingen	NGS Competence Center Tübingen, Institut für Medizinische Mikrobiologie und Hygiene, Universitätsklinikum Tübingen	Angel Angelov et al
EPI_ISL_581482	Medizinische Klinik Innere Medizin I, Universitätsklinikum Tübingen	NGS Competence Center Tübingen, Institut für Medizinische Mikrobiologie und Hygiene, Universitätsklinikum Tübingen	Angel Angelov et al
EPI_ISL_581483	Medizinische Klinik Innere Medizin I, Universitätsklinikum Tübingen	NGS Competence Center Tübingen, Institut für Medizinische Mikrobiologie und Hygiene, Universitätsklinikum Tübingen	Angel Angelov et al
EPI_ISL_581487	Fondation Congolaise pour la recherche medicale (FCRM)	NGS Competence Center Tübingen, Institut für Medizinische Mikrobiologie und Hygiene, Universitätsklinikum Tübingen	Angel Angelov et al
EPI_ISL_581490	Fondation Congolaise pour la recherche medicale (FCRM)	NGS Competence Center Tübingen, Institut für Medizinische Mikrobiologie und Hygiene, Universitätsklinikum Tübingen	Angel Angelov et al
EPI_ISL_581684	University Hospital Basel, Clinical Virology	University Hospital Basel, Clinical Bacteriology	Madlen Stange et al
EPI_ISL_581698	University Hospital Basel, Clinical Virology	University Hospital Basel, Clinical Bacteriology	Madlen Stange et al
EPI_ISL_581715	University Hospital Basel, Clinical Virology	University Hospital Basel, Clinical Bacteriology	Madlen Stange et al
EPI_ISL_581824	University Hospital Basel, Clinical Virology	University Hospital Basel, Clinical Bacteriology	Madlen Stange et al
EPI_ISL_581843	University Hospital Basel, Clinical Virology	University Hospital Basel, Clinical Bacteriology	Madlen Stange et al
EPI_ISL_581856	University Hospital Basel, Clinical Virology	University Hospital Basel, Clinical Bacteriology	Madlen Stange et al
EPI_ISL_581874	University Hospital Basel, Clinical Virology	University Hospital Basel, Clinical Bacteriology	Madlen Stange et al
EPI_ISL_581886	University Hospital Basel, Clinical Virology	University Hospital Basel, Clinical Bacteriology	Madlen Stange et al
EPI_ISL_581890	University Hospital Basel, Clinical Virology	University Hospital Basel, Clinical Bacteriology	Madlen Stange et al
EPI_ISL_581892	University Hospital Basel, Clinical Virology	University Hospital Basel, Clinical Bacteriology	Madlen Stange et al
EPI_ISL_581899	University Hospital Basel, Clinical Virology	University Hospital Basel, Clinical Bacteriology	Madlen Stange et al
EPI_ISL_581904	University Hospital Basel, Clinical Virology	University Hospital Basel, Clinical Bacteriology	Madlen Stange et al
EPI_ISL_581907	University Hospital Basel, Clinical Virology	University Hospital Basel, Clinical Bacteriology	Madlen Stange et al
EPI_ISL_581908	University Hospital Basel, Clinical Virology	University Hospital Basel, Clinical Bacteriology	Madlen Stange et al
EPI_ISL_581910	University Hospital Basel, Clinical Virology	University Hospital Basel, Clinical Bacteriology	Madlen Stange et al
EPI_ISL_581920	University Hospital Basel, Clinical Virology	University Hospital Basel, Clinical Bacteriology	Madlen Stange et al
EPI_ISL_581925	University Hospital Basel, Clinical Virology	University Hospital Basel, Clinical Bacteriology	Madlen Stange et al
EPI_ISL_581934	University Hospital Basel, Clinical Virology	University Hospital Basel, Clinical Bacteriology	Madlen Stange et al
EPI_ISL_581939	University Hospital Basel, Clinical Virology	University Hospital Basel, Clinical Bacteriology	Madlen Stange et al
EPI_ISL_581988	University Hospital Basel, Clinical Virology	University Hospital Basel, Clinical Bacteriology	Madlen Stange et al
EPI_ISL_582002	University Hospital Basel, Clinical Virology	University Hospital Basel, Clinical Bacteriology	Madlen Stange et al
EPI_ISL_582030	Biology Department, College of Science, Al-Muthanna University	International Centre for Genetic Engineering and Biotechnology (ICGEB) and ARGO Open Lab Platform	Nihad Al-Rashedi et al
EPI_ISL_582123	UOC Microbiologia e Virologia, Azienda Ospedaliera Universitaria Senese, Siena, Italy	Dipartimento di Biotecnologie Mediche	Maria Grazia Cusi et al
EPI_ISL_582134	Protzer Lab	Protzer Lab	Ulrike Protzer et al
EPI_ISL_582221	Wyoming Public Health Laboratory	Center for Global Health, University of New Mexico Health Sciences Center	Daryl Domman et al
EPI_ISL_582263	Cadham Provincial Laboratory	National Microbiology Laboratory (NML)	Anna Majer et al
EPI_ISL_582322	Cadham Provincial Laboratory	National Microbiology Laboratory (NML)	Anna Majer et al
EPI_ISL_582635	Sheikh Khalifa Medical City	Molecular/Surveillance lab Sheikh Khalifa Medical City	Amirtharaj Francis et al
EPI_ISL_582642	Sheikh Khalifa Medical City	Molecular/Surveillance lab Sheikh Khalifa Medical City	Amirtharaj Francis et al
EPI_ISL_582664	Sheikh Khalifa Medical City	Molecular/Surveillance lab Sheikh Khalifa Medical City	Amirtharaj Francis et al
EPI_ISL_582796	Unilabs Eskilstuna	The Public Health Agency of Sweden	Anna-Malin Linde et al
EPI_ISL_582814	Hospital General Universitario Gregorio Marañón	SeqCOVID-SPAIN consortium/IBV(CSIC)	Darío García de Viedma et al
EPI_ISL_582839	Stockholm_KUL Solna	The Public Health Agency of Sweden	Anna-Malin Linde et al
EPI_ISL_583481	Institute of Virology, Biomedical Research Center of the Slovak Academy of Sciences, Bratislava	Faculty of Natural Sciences, Comenius University, Bratislava	Viktória Hodorová et al
EPI_ISL_583558	Universitaetsklinik für Innere Medizin II Innsbruck	Bergthaler laboratory, CeMM Research Center for Molecular Medicine of the Austrian Academy of Sciences	Alexandra Popa et al
EPI_ISL_583559	Universitaetsklinik für Innere Medizin II Innsbruck	Bergthaler laboratory, CeMM Research Center for Molecular Medicine of the Austrian Academy of Sciences	Alexandra Popa et al
EPI_ISL_583560	Universitaetsklinik für Innere Medizin II Innsbruck	Bergthaler laboratory, CeMM Research Center for Molecular Medicine of the Austrian Academy of Sciences	Alexandra Popa et al
EPI_ISL_583561	Universitaetsklinik für Innere Medizin II Innsbruck	Bergthaler laboratory, CeMM Research Center for Molecular Medicine of the Austrian Academy of Sciences	Alexandra Popa et al
EPI_ISL_583563	Center for Virology, Medical University of Vienna	Bergthaler laboratory, CeMM Research Center for Molecular Medicine of the Austrian Academy of Sciences	Alexandra Popa et al
EPI_ISL_583564	Center for Virology, Medical University of Vienna	Bergthaler laboratory, CeMM Research Center for Molecular Medicine of the Austrian Academy of Sciences	Alexandra Popa et al
EPI_ISL_583565	Center for Virology, Medical University of Vienna	Bergthaler laboratory, CeMM Research Center for Molecular Medicine of the Austrian Academy of Sciences	Alexandra Popa et al
EPI_ISL_583568	Center for Virology, Medical University of Vienna	Bergthaler laboratory, CeMM Research Center for Molecular Medicine of the Austrian Academy of Sciences	Alexandra Popa et al
EPI_ISL_583569	Center for Virology, Medical University of Vienna	Bergthaler laboratory, CeMM Research Center for Molecular Medicine of the Austrian Academy of Sciences	Alexandra Popa et al
EPI_ISL_583570	Center for Virology, Medical University of Vienna	Bergthaler laboratory, CeMM Research Center for Molecular Medicine of the Austrian Academy of Sciences	Alexandra Popa et al
EPI_ISL_583571	Center for Virology, Medical University of Vienna	Bergthaler laboratory, CeMM Research Center for Molecular Medicine of the Austrian Academy of Sciences	Alexandra Popa et al
EPI_ISL_583573	Austrian Agency for Health and Food Safety (AGES)	Bergthaler laboratory, CeMM Research Center for Molecular Medicine of the Austrian Academy of Sciences	Alexandra Popa et al
EPI_ISL_583574	Austrian Agency for Health and Food Safety (AGES)	Bergthaler laboratory, CeMM Research Center for Molecular Medicine of the Austrian Academy of Sciences	Alexandra Popa et al
EPI_ISL_583575	Austrian Agency for Health and Food Safety (AGES)	Bergthaler laboratory, CeMM Research Center for Molecular Medicine of the Austrian Academy of Sciences	Alexandra Popa et al
EPI_ISL_583577	Austrian Agency for Health and Food Safety (AGES)	Bergthaler laboratory, CeMM Research Center for Molecular Medicine of the Austrian Academy of Sciences	Alexandra Popa et al
EPI_ISL_583578	Austrian Agency for Health and Food Safety (AGES)	Bergthaler laboratory, CeMM Research Center for Molecular Medicine of the Austrian Academy of Sciences	Alexandra Popa et al
EPI_ISL_583579	Institute for Medical and Chemical Laboratory Diagnostics, Kepler Universitätsklinikum	Bergthaler laboratory, CeMM Research Center for Molecular Medicine of the Austrian Academy of Sciences	Alexandra Popa et al
EPI_ISL_583580	Institute for Medical and Chemical Laboratory Diagnostics, Kepler Universitätsklinikum	Bergthaler laboratory, CeMM Research Center for Molecular Medicine of the Austrian Academy of Sciences	Alexandra Popa et al
EPI_ISL_583581	Institute for Medical and Chemical Laboratory Diagnostics, Kepler Universitätsklinikum	Bergthaler laboratory, CeMM Research Center for Molecular Medicine of the Austrian Academy of Sciences	Alexandra Popa et al
EPI_ISL_583582	Institute for Medical and Chemical Laboratory Diagnostics, Kepler Universitätsklinikum	Bergthaler laboratory, CeMM Research Center for Molecular Medicine of the Austrian Academy of Sciences	Alexandra Popa et al
EPI_ISL_583583	Institute for Medical and Chemical Laboratory Diagnostics, Kepler Universitätsklinikum	Bergthaler laboratory, CeMM Research Center for Molecular Medicine of the Austrian Academy of Sciences	Alexandra Popa et al
EPI_ISL_583584	Institute for Medical and Chemical Laboratory Diagnostics, Kepler Universitätsklinikum	Bergthaler laboratory, CeMM Research Center for Molecular Medicine of the Austrian Academy of Sciences	Alexandra Popa et al
EPI_ISL_583585	Institute for Medical and Chemical Laboratory Diagnostics, Kepler Universitätsklinikum	Bergthaler laboratory, CeMM Research Center for Molecular Medicine of the Austrian Academy of Sciences	Alexandra Popa et al
EPI_ISL_583586	Institute for Medical and Chemical Laboratory Diagnostics, Kepler Universitätsklinikum	Bergthaler laboratory, CeMM Research Center for Molecular Medicine of the Austrian Academy of Sciences	Alexandra Popa et al
EPI_ISL_583588	Institute for Medical and Chemical Laboratory Diagnostics, Kepler Universitätsklinikum	Bergthaler laboratory, CeMM Research Center for Molecular Medicine of the Austrian Academy of Sciences	Alexandra Popa et al
EPI_ISL_583589	Institute for Medical and Chemical Laboratory Diagnostics, Kepler Universitätsklinikum	Bergthaler laboratory, CeMM Research Center for Molecular Medicine of the Austrian Academy of Sciences	Alexandra Popa et al
EPI_ISL_583590	Institute for Medical and Chemical Laboratory Diagnostics, Kepler Universitätsklinikum	Bergthaler laboratory, CeMM Research Center for Molecular Medicine of the Austrian Academy of Sciences	Alexandra Popa et al
EPI_ISL_583591	Institute for Medical and Chemical Laboratory Diagnostics, Kepler Universitätsklinikum	Bergthaler laboratory, CeMM Research Center for Molecular Medicine of the Austrian Academy of Sciences	Alexandra Popa et al
EPI_ISL_583592	Institute for Medical and Chemical Laboratory Diagnostics, Kepler Universitätsklinikum	Bergthaler laboratory, CeMM Research Center for Molecular Medicine of the Austrian Academy of Sciences	Alexandra Popa et al
EPI_ISL_583593	Institute for Medical and Chemical Laboratory Diagnostics, Kepler Universitätsklinikum	Bergthaler laboratory, CeMM Research Center for Molecular Medicine of the Austrian Academy of Sciences	Alexandra Popa et al
EPI_ISL_583594	Institute for Medical and Chemical Laboratory Diagnostics, Kepler Universitätsklinikum	Bergthaler laboratory, CeMM Research Center for Molecular Medicine of the Austrian Academy of Sciences	Alexandra Popa et al
EPI_ISL_583596	Institute for Medical and Chemical Laboratory Diagnostics, Kepler Universitätsklinikum	Bergthaler laboratory, CeMM Research Center for Molecular Medicine of the Austrian Academy of Sciences	Alexandra Popa et al
EPI_ISL_583600	Institut für Virologie am Department für Hygiene, Mikrobiologie und Public Health	Bergthaler laboratory, CeMM Research Center for Molecular Medicine of the Austrian Academy of Sciences	Alexandra Popa et al
EPI_ISL_583601	Institut für Virologie am Department für Hygiene, Mikrobiologie und Public Health	Bergthaler laboratory, CeMM Research Center for Molecular Medicine of the Austrian Academy of Sciences	Alexandra Popa et al
EPI_ISL_583607	Institut für Virologie am Department für Hygiene, Mikrobiologie und Public Health	Bergthaler laboratory, CeMM Research Center for Molecular Medicine of the Austrian Academy of Sciences	Alexandra Popa et al
EPI_ISL_583608	Institut für Virologie am Department für Hygiene, Mikrobiologie und Public Health	Bergthaler laboratory, CeMM Research Center for Molecular Medicine of the Austrian Academy of Sciences	Alexandra Popa et al
EPI_ISL_583609	Institut für Virologie am Department für Hygiene, Mikrobiologie und Public Health	Bergthaler laboratory, CeMM Research Center for Molecular Medicine of the Austrian Academy of Sciences	Alexandra Popa et al
EPI_ISL_583614	Institut für Virologie am Department für Hygiene, Mikrobiologie und Public Health	Bergthaler laboratory, CeMM Research Center for Molecular Medicine of the Austrian Academy of Sciences	Alexandra Popa et al
EPI_ISL_583615	Institut für Virologie am Department für Hygiene, Mikrobiologie und Public Health	Bergthaler laboratory, CeMM Research Center for Molecular Medicine of the Austrian Academy of Sciences	Alexandra Popa et al
EPI_ISL_583616	Institut für Virologie am Department für Hygiene, Mikrobiologie und Public Health	Bergthaler laboratory, CeMM Research Center for Molecular Medicine of the Austrian Academy of Sciences	Alexandra Popa et al
EPI_ISL_583619	Pathologie-Labor Dr. Obrist- Dr. Brunhuber	Bergthaler laboratory, CeMM Research Center for Molecular Medicine of the Austrian Academy of Sciences	Alexandra Popa et al
EPI_ISL_583620	Pathologie-Labor Dr. Obrist- Dr. Brunhuber	Bergthaler laboratory, CeMM Research Center for Molecular Medicine of the Austrian Academy of Sciences	Alexandra Popa et al
EPI_ISL_583621	Pathologie-Labor Dr. Obrist- Dr. Brunhuber	Bergthaler laboratory, CeMM Research Center for Molecular Medicine of the Austrian Academy of Sciences	Alexandra Popa et al
EPI_ISL_583623	Pathologie-Labor Dr. Obrist- Dr. Brunhuber	Bergthaler laboratory, CeMM Research Center for Molecular Medicine of the Austrian Academy of Sciences	Alexandra Popa et al
EPI_ISL_583626	Pathologie-Labor Dr. Obrist- Dr. Brunhuber	Bergthaler laboratory, CeMM Research Center for Molecular Medicine of the Austrian Academy of Sciences	Alexandra Popa et al
EPI_ISL_583627	Pathologie-Labor Dr. Obrist- Dr. Brunhuber	Bergthaler laboratory, CeMM Research Center for Molecular Medicine of the Austrian Academy of Sciences	Alexandra Popa et al
EPI_ISL_583630	Austrian Agency for Health and Food Safety (AGES)	Bergthaler laboratory, CeMM Research Center for Molecular Medicine of the Austrian Academy of Sciences	Alexandra Popa et al
EPI_ISL_583631	Austrian Agency for Health and Food Safety (AGES)	Bergthaler laboratory, CeMM Research Center for Molecular Medicine of the Austrian Academy of Sciences	Alexandra Popa et al
EPI_ISL_583632	Austrian Agency for Health and Food Safety (AGES)	Bergthaler laboratory, CeMM Research Center for Molecular Medicine of the Austrian Academy of Sciences	Alexandra Popa et al
EPI_ISL_583633	Austrian Agency for Health and Food Safety (AGES)	Bergthaler laboratory, CeMM Research Center for Molecular Medicine of the Austrian Academy of Sciences	Alexandra Popa et al
EPI_ISL_583634	Austrian Agency for Health and Food Safety (AGES)	Bergthaler laboratory, CeMM Research Center for Molecular Medicine of the Austrian Academy of Sciences	Alexandra Popa et al
EPI_ISL_583635	Austrian Agency for Health and Food Safety (AGES)	Bergthaler laboratory, CeMM Research Center for Molecular Medicine of the Austrian Academy of Sciences	Alexandra Popa et al
EPI_ISL_583636	Austrian Agency for Health and Food Safety (AGES)	Bergthaler laboratory, CeMM Research Center for Molecular Medicine of the Austrian Academy of Sciences	Alexandra Popa et al
EPI_ISL_583637	Austrian Agency for Health and Food Safety (AGES)	Bergthaler laboratory, CeMM Research Center for Molecular Medicine of the Austrian Academy of Sciences	Alexandra Popa et al
EPI_ISL_583638	Austrian Agency for Health and Food Safety (AGES)	Bergthaler laboratory, CeMM Research Center for Molecular Medicine of the Austrian Academy of Sciences	Alexandra Popa et al
EPI_ISL_583639	Austrian Agency for Health and Food Safety (AGES)	Bergthaler laboratory, CeMM Research Center for Molecular Medicine of the Austrian Academy of Sciences	Alexandra Popa et al
EPI_ISL_583641	Austrian Agency for Health and Food Safety (AGES)	Bergthaler laboratory, CeMM Research Center for Molecular Medicine of the Austrian Academy of Sciences	Alexandra Popa et al
EPI_ISL_583643	Austrian Agency for Health and Food Safety (AGES)	Bergthaler laboratory, CeMM Research Center for Molecular Medicine of the Austrian Academy of Sciences	Alexandra Popa et al
EPI_ISL_583645	Austrian Agency for Health and Food Safety (AGES)	Bergthaler laboratory, CeMM Research Center for Molecular Medicine of the Austrian Academy of Sciences	Alexandra Popa et al
EPI_ISL_583646	Austrian Agency for Health and Food Safety (AGES)	Bergthaler laboratory, CeMM Research Center for Molecular Medicine of the Austrian Academy of Sciences	Alexandra Popa et al
EPI_ISL_583647	Austrian Agency for Health and Food Safety (AGES)	Bergthaler laboratory, CeMM Research Center for Molecular Medicine of the Austrian Academy of Sciences	Alexandra Popa et al
EPI_ISL_583650	Austrian Agency for Health and Food Safety (AGES)	Bergthaler laboratory, CeMM Research Center for Molecular Medicine of the Austrian Academy of Sciences	Alexandra Popa et al
EPI_ISL_583651	Austrian Agency for Health and Food Safety (AGES)	Bergthaler laboratory, CeMM Research Center for Molecular Medicine of the Austrian Academy of Sciences	Alexandra Popa et al
EPI_ISL_583652	Austrian Agency for Health and Food Safety (AGES)	Bergthaler laboratory, CeMM Research Center for Molecular Medicine of the Austrian Academy of Sciences	Alexandra Popa et al
EPI_ISL_583653	Austrian Agency for Health and Food Safety (AGES)	Bergthaler laboratory, CeMM Research Center for Molecular Medicine of the Austrian Academy of Sciences	Alexandra Popa et al
EPI_ISL_583654	Austrian Agency for Health and Food Safety (AGES)	Bergthaler laboratory, CeMM Research Center for Molecular Medicine of the Austrian Academy of Sciences	Alexandra Popa et al
EPI_ISL_583655	Austrian Agency for Health and Food Safety (AGES)	Bergthaler laboratory, CeMM Research Center for Molecular Medicine of the Austrian Academy of Sciences	Alexandra Popa et al
EPI_ISL_583656	Austrian Agency for Health and Food Safety (AGES)	Bergthaler laboratory, CeMM Research Center for Molecular Medicine of the Austrian Academy of Sciences	Alexandra Popa et al
EPI_ISL_583657	Austrian Agency for Health and Food Safety (AGES)	Bergthaler laboratory, CeMM Research Center for Molecular Medicine of the Austrian Academy of Sciences	Alexandra Popa et al
EPI_ISL_583660	Austrian Agency for Health and Food Safety (AGES)	Bergthaler laboratory, CeMM Research Center for Molecular Medicine of the Austrian Academy of Sciences	Alexandra Popa et al
EPI_ISL_583662	Austrian Agency for Health and Food Safety (AGES)	Bergthaler laboratory, CeMM Research Center for Molecular Medicine of the Austrian Academy of Sciences	Alexandra Popa et al
EPI_ISL_583663	Austrian Agency for Health and Food Safety (AGES)	Bergthaler laboratory, CeMM Research Center for Molecular Medicine of the Austrian Academy of Sciences	Alexandra Popa et al
EPI_ISL_583664	Austrian Agency for Health and Food Safety (AGES)	Bergthaler laboratory, CeMM Research Center for Molecular Medicine of the Austrian Academy of Sciences	Alexandra Popa et al
EPI_ISL_583665	Austrian Agency for Health and Food Safety (AGES)	Bergthaler laboratory, CeMM Research Center for Molecular Medicine of the Austrian Academy of Sciences	Alexandra Popa et al
EPI_ISL_583666	Austrian Agency for Health and Food Safety (AGES)	Bergthaler laboratory, CeMM Research Center for Molecular Medicine of the Austrian Academy of Sciences	Alexandra Popa et al
EPI_ISL_583668	Austrian Agency for Health and Food Safety (AGES)	Bergthaler laboratory, CeMM Research Center for Molecular Medicine of the Austrian Academy of Sciences	Alexandra Popa et al
EPI_ISL_583669	Austrian Agency for Health and Food Safety (AGES)	Bergthaler laboratory, CeMM Research Center for Molecular Medicine of the Austrian Academy of Sciences	Alexandra Popa et al
EPI_ISL_583670	Austrian Agency for Health and Food Safety (AGES)	Bergthaler laboratory, CeMM Research Center for Molecular Medicine of the Austrian Academy of Sciences	Alexandra Popa et al
EPI_ISL_583671	Austrian Agency for Health and Food Safety (AGES)	Bergthaler laboratory, CeMM Research Center for Molecular Medicine of the Austrian Academy of Sciences	Alexandra Popa et al
EPI_ISL_583672	Austrian Agency for Health and Food Safety (AGES)	Bergthaler laboratory, CeMM Research Center for Molecular Medicine of the Austrian Academy of Sciences	Alexandra Popa et al
EPI_ISL_583675	Austrian Agency for Health and Food Safety (AGES)	Bergthaler laboratory, CeMM Research Center for Molecular Medicine of the Austrian Academy of Sciences	Alexandra Popa et al
EPI_ISL_583676	Austrian Agency for Health and Food Safety (AGES)	Bergthaler laboratory, CeMM Research Center for Molecular Medicine of the Austrian Academy of Sciences	Alexandra Popa et al
EPI_ISL_583677	Austrian Agency for Health and Food Safety (AGES)	Bergthaler laboratory, CeMM Research Center for Molecular Medicine of the Austrian Academy of Sciences	Alexandra Popa et al
EPI_ISL_583678	Austrian Agency for Health and Food Safety (AGES)	Bergthaler laboratory, CeMM Research Center for Molecular Medicine of the Austrian Academy of Sciences	Alexandra Popa et al
EPI_ISL_583679	Austrian Agency for Health and Food Safety (AGES)	Bergthaler laboratory, CeMM Research Center for Molecular Medicine of the Austrian Academy of Sciences	Alexandra Popa et al
EPI_ISL_583680	Austrian Agency for Health and Food Safety (AGES)	Bergthaler laboratory, CeMM Research Center for Molecular Medicine of the Austrian Academy of Sciences	Alexandra Popa et al
EPI_ISL_583682	Austrian Agency for Health and Food Safety (AGES)	Bergthaler laboratory, CeMM Research Center for Molecular Medicine of the Austrian Academy of Sciences	Alexandra Popa et al
EPI_ISL_583683	Austrian Agency for Health and Food Safety (AGES)	Bergthaler laboratory, CeMM Research Center for Molecular Medicine of the Austrian Academy of Sciences	Alexandra Popa et al
EPI_ISL_583684	Austrian Agency for Health and Food Safety (AGES)	Bergthaler laboratory, CeMM Research Center for Molecular Medicine of the Austrian Academy of Sciences	Alexandra Popa et al
EPI_ISL_583685	Austrian Agency for Health and Food Safety (AGES)	Bergthaler laboratory, CeMM Research Center for Molecular Medicine of the Austrian Academy of Sciences	Alexandra Popa et al
EPI_ISL_583687	Austrian Agency for Health and Food Safety (AGES)	Bergthaler laboratory, CeMM Research Center for Molecular Medicine of the Austrian Academy of Sciences	Alexandra Popa et al
EPI_ISL_583688	Austrian Agency for Health and Food Safety (AGES)	Bergthaler laboratory, CeMM Research Center for Molecular Medicine of the Austrian Academy of Sciences	Alexandra Popa et al
EPI_ISL_583689	Austrian Agency for Health and Food Safety (AGES)	Bergthaler laboratory, CeMM Research Center for Molecular Medicine of the Austrian Academy of Sciences	Alexandra Popa et al
EPI_ISL_583690	Austrian Agency for Health and Food Safety (AGES)	Bergthaler laboratory, CeMM Research Center for Molecular Medicine of the Austrian Academy of Sciences	Alexandra Popa et al
EPI_ISL_583691	Institut für Virologie am Department für Hygiene, Mikrobiologie und Public Health	Bergthaler laboratory, CeMM Research Center for Molecular Medicine of the Austrian Academy of Sciences	Alexandra Popa et al
EPI_ISL_583692	Center for Virology, Medical University of Vienna	Bergthaler laboratory, CeMM Research Center for Molecular Medicine of the Austrian Academy of Sciences	Alexandra Popa et al
EPI_ISL_583693	Center for Virology, Medical University of Vienna	Bergthaler laboratory, CeMM Research Center for Molecular Medicine of the Austrian Academy of Sciences	Alexandra Popa et al
EPI_ISL_583695	Center for Virology, Medical University of Vienna	Bergthaler laboratory, CeMM Research Center for Molecular Medicine of the Austrian Academy of Sciences	Alexandra Popa et al
EPI_ISL_583698	Center for Virology, Medical University of Vienna	Bergthaler laboratory, CeMM Research Center for Molecular Medicine of the Austrian Academy of Sciences	Alexandra Popa et al
EPI_ISL_583699	Center for Virology, Medical University of Vienna	Bergthaler laboratory, CeMM Research Center for Molecular Medicine of the Austrian Academy of Sciences	Alexandra Popa et al
EPI_ISL_583700	Center for Virology, Medical University of Vienna	Bergthaler laboratory, CeMM Research Center for Molecular Medicine of the Austrian Academy of Sciences	Alexandra Popa et al
EPI_ISL_583701	Center for Virology, Medical University of Vienna	Bergthaler laboratory, CeMM Research Center for Molecular Medicine of the Austrian Academy of Sciences	Alexandra Popa et al
EPI_ISL_583702	Center for Virology, Medical University of Vienna	Bergthaler laboratory, CeMM Research Center for Molecular Medicine of the Austrian Academy of Sciences	Alexandra Popa et al
EPI_ISL_583703	Center for Virology, Medical University of Vienna	Bergthaler laboratory, CeMM Research Center for Molecular Medicine of the Austrian Academy of Sciences	Alexandra Popa et al
EPI_ISL_583704	Center for Virology, Medical University of Vienna	Bergthaler laboratory, CeMM Research Center for Molecular Medicine of the Austrian Academy of Sciences	Alexandra Popa et al
EPI_ISL_583705	Center for Virology, Medical University of Vienna	Bergthaler laboratory, CeMM Research Center for Molecular Medicine of the Austrian Academy of Sciences	Alexandra Popa et al
EPI_ISL_583706	Center for Virology, Medical University of Vienna	Bergthaler laboratory, CeMM Research Center for Molecular Medicine of the Austrian Academy of Sciences	Alexandra Popa et al
EPI_ISL_583707	Center for Virology, Medical University of Vienna	Bergthaler laboratory, CeMM Research Center for Molecular Medicine of the Austrian Academy of Sciences	Alexandra Popa et al
EPI_ISL_583708	Center for Virology, Medical University of Vienna	Bergthaler laboratory, CeMM Research Center for Molecular Medicine of the Austrian Academy of Sciences	Alexandra Popa et al
EPI_ISL_583709	Center for Virology, Medical University of Vienna	Bergthaler laboratory, CeMM Research Center for Molecular Medicine of the Austrian Academy of Sciences	Alexandra Popa et al
EPI_ISL_583710	Center for Virology, Medical University of Vienna	Bergthaler laboratory, CeMM Research Center for Molecular Medicine of the Austrian Academy of Sciences	Alexandra Popa et al
EPI_ISL_583711	Center for Virology, Medical University of Vienna	Bergthaler laboratory, CeMM Research Center for Molecular Medicine of the Austrian Academy of Sciences	Alexandra Popa et al
EPI_ISL_583712	Center for Virology, Medical University of Vienna	Bergthaler laboratory, CeMM Research Center for Molecular Medicine of the Austrian Academy of Sciences	Alexandra Popa et al
EPI_ISL_583714	Center for Virology, Medical University of Vienna	Bergthaler laboratory, CeMM Research Center for Molecular Medicine of the Austrian Academy of Sciences	Alexandra Popa et al
EPI_ISL_583715	Center for Virology, Medical University of Vienna	Bergthaler laboratory, CeMM Research Center for Molecular Medicine of the Austrian Academy of Sciences	Alexandra Popa et al
EPI_ISL_583716	Center for Virology, Medical University of Vienna	Bergthaler laboratory, CeMM Research Center for Molecular Medicine of the Austrian Academy of Sciences	Alexandra Popa et al
EPI_ISL_583717	Center for Virology, Medical University of Vienna	Bergthaler laboratory, CeMM Research Center for Molecular Medicine of the Austrian Academy of Sciences	Alexandra Popa et al
EPI_ISL_583719	Center for Virology, Medical University of Vienna	Bergthaler laboratory, CeMM Research Center for Molecular Medicine of the Austrian Academy of Sciences	Alexandra Popa et al
EPI_ISL_583722	Center for Virology, Medical University of Vienna	Bergthaler laboratory, CeMM Research Center for Molecular Medicine of the Austrian Academy of Sciences	Alexandra Popa et al
EPI_ISL_583723	Center for Virology, Medical University of Vienna	Bergthaler laboratory, CeMM Research Center for Molecular Medicine of the Austrian Academy of Sciences	Alexandra Popa et al
EPI_ISL_583724	Center for Virology, Medical University of Vienna	Bergthaler laboratory, CeMM Research Center for Molecular Medicine of the Austrian Academy of Sciences	Alexandra Popa et al
EPI_ISL_583727	Dr. Gernot Walder GmbH	Bergthaler laboratory, CeMM Research Center for Molecular Medicine of the Austrian Academy of Sciences	Alexandra Popa et al
EPI_ISL_583729	Dr. Gernot Walder GmbH	Bergthaler laboratory, CeMM Research Center for Molecular Medicine of the Austrian Academy of Sciences	Alexandra Popa et al
EPI_ISL_583730	Dr. Gernot Walder GmbH	Bergthaler laboratory, CeMM Research Center for Molecular Medicine of the Austrian Academy of Sciences	Alexandra Popa et al
EPI_ISL_583732	Dr. Gernot Walder GmbH	Bergthaler laboratory, CeMM Research Center for Molecular Medicine of the Austrian Academy of Sciences	Alexandra Popa et al
EPI_ISL_583734	Dr. Gernot Walder GmbH	Bergthaler laboratory, CeMM Research Center for Molecular Medicine of the Austrian Academy of Sciences	Alexandra Popa et al
EPI_ISL_583736	Dr. Gernot Walder GmbH	Bergthaler laboratory, CeMM Research Center for Molecular Medicine of the Austrian Academy of Sciences	Alexandra Popa et al
EPI_ISL_583739	Dr. Gernot Walder GmbH	Bergthaler laboratory, CeMM Research Center for Molecular Medicine of the Austrian Academy of Sciences	Alexandra Popa et al
EPI_ISL_583740	Dr. Gernot Walder GmbH	Bergthaler laboratory, CeMM Research Center for Molecular Medicine of the Austrian Academy of Sciences	Alexandra Popa et al
EPI_ISL_583741	Dr. Gernot Walder GmbH	Bergthaler laboratory, CeMM Research Center for Molecular Medicine of the Austrian Academy of Sciences	Alexandra Popa et al
EPI_ISL_583743	Dr. Gernot Walder GmbH	Bergthaler laboratory, CeMM Research Center for Molecular Medicine of the Austrian Academy of Sciences	Alexandra Popa et al
EPI_ISL_583747	Dr. Gernot Walder GmbH	Bergthaler laboratory, CeMM Research Center for Molecular Medicine of the Austrian Academy of Sciences	Alexandra Popa et al
EPI_ISL_583748	Dr. Gernot Walder GmbH	Bergthaler laboratory, CeMM Research Center for Molecular Medicine of the Austrian Academy of Sciences	Alexandra Popa et al
EPI_ISL_583754	Dr. Gernot Walder GmbH	Bergthaler laboratory, CeMM Research Center for Molecular Medicine of the Austrian Academy of Sciences	Alexandra Popa et al
EPI_ISL_583761	Dr. Gernot Walder GmbH	Bergthaler laboratory, CeMM Research Center for Molecular Medicine of the Austrian Academy of Sciences	Alexandra Popa et al
EPI_ISL_583762	Dr. Gernot Walder GmbH	Bergthaler laboratory, CeMM Research Center for Molecular Medicine of the Austrian Academy of Sciences	Alexandra Popa et al
EPI_ISL_583764	Dr. Gernot Walder GmbH	Bergthaler laboratory, CeMM Research Center for Molecular Medicine of the Austrian Academy of Sciences	Alexandra Popa et al
EPI_ISL_583766	Dr. Gernot Walder GmbH	Bergthaler laboratory, CeMM Research Center for Molecular Medicine of the Austrian Academy of Sciences	Alexandra Popa et al
EPI_ISL_583767	Dr. Gernot Walder GmbH	Bergthaler laboratory, CeMM Research Center for Molecular Medicine of the Austrian Academy of Sciences	Alexandra Popa et al
EPI_ISL_583768	Dr. Gernot Walder GmbH	Bergthaler laboratory, CeMM Research Center for Molecular Medicine of the Austrian Academy of Sciences	Alexandra Popa et al
EPI_ISL_583769	Dr. Gernot Walder GmbH	Bergthaler laboratory, CeMM Research Center for Molecular Medicine of the Austrian Academy of Sciences	Alexandra Popa et al
EPI_ISL_583771	Dr. Gernot Walder GmbH	Bergthaler laboratory, CeMM Research Center for Molecular Medicine of the Austrian Academy of Sciences	Alexandra Popa et al
EPI_ISL_583772	Dr. Gernot Walder GmbH	Bergthaler laboratory, CeMM Research Center for Molecular Medicine of the Austrian Academy of Sciences	Alexandra Popa et al
EPI_ISL_583773	Dr. Gernot Walder GmbH	Bergthaler laboratory, CeMM Research Center for Molecular Medicine of the Austrian Academy of Sciences	Alexandra Popa et al
EPI_ISL_583774	Dr. Gernot Walder GmbH	Bergthaler laboratory, CeMM Research Center for Molecular Medicine of the Austrian Academy of Sciences	Alexandra Popa et al
EPI_ISL_583779	Dr. Gernot Walder GmbH	Bergthaler laboratory, CeMM Research Center for Molecular Medicine of the Austrian Academy of Sciences	Alexandra Popa et al
EPI_ISL_583781	Dr. Gernot Walder GmbH	Bergthaler laboratory, CeMM Research Center for Molecular Medicine of the Austrian Academy of Sciences	Alexandra Popa et al
EPI_ISL_583782	Dr. Gernot Walder GmbH	Bergthaler laboratory, CeMM Research Center for Molecular Medicine of the Austrian Academy of Sciences	Alexandra Popa et al
EPI_ISL_583783	Dr. Gernot Walder GmbH	Bergthaler laboratory, CeMM Research Center for Molecular Medicine of the Austrian Academy of Sciences	Alexandra Popa et al
EPI_ISL_583784	Dr. Gernot Walder GmbH	Bergthaler laboratory, CeMM Research Center for Molecular Medicine of the Austrian Academy of Sciences	Alexandra Popa et al
EPI_ISL_583788	Dr. Gernot Walder GmbH	Bergthaler laboratory, CeMM Research Center for Molecular Medicine of the Austrian Academy of Sciences	Alexandra Popa et al
EPI_ISL_583790	Dr. Gernot Walder GmbH	Bergthaler laboratory, CeMM Research Center for Molecular Medicine of the Austrian Academy of Sciences	Alexandra Popa et al
EPI_ISL_583792	Dr. Gernot Walder GmbH	Bergthaler laboratory, CeMM Research Center for Molecular Medicine of the Austrian Academy of Sciences	Alexandra Popa et al
EPI_ISL_583793	Dr. Gernot Walder GmbH	Bergthaler laboratory, CeMM Research Center for Molecular Medicine of the Austrian Academy of Sciences	Alexandra Popa et al
EPI_ISL_583795	Dr. Gernot Walder GmbH	Bergthaler laboratory, CeMM Research Center for Molecular Medicine of the Austrian Academy of Sciences	Alexandra Popa et al
EPI_ISL_583796	Dr. Gernot Walder GmbH	Bergthaler laboratory, CeMM Research Center for Molecular Medicine of the Austrian Academy of Sciences	Alexandra Popa et al
EPI_ISL_583800	Dr. Gernot Walder GmbH	Bergthaler laboratory, CeMM Research Center for Molecular Medicine of the Austrian Academy of Sciences	Alexandra Popa et al
EPI_ISL_583801	Dr. Gernot Walder GmbH	Bergthaler laboratory, CeMM Research Center for Molecular Medicine of the Austrian Academy of Sciences	Alexandra Popa et al
EPI_ISL_583803	Dr. Gernot Walder GmbH	Bergthaler laboratory, CeMM Research Center for Molecular Medicine of the Austrian Academy of Sciences	Alexandra Popa et al
EPI_ISL_583804	Dr. Gernot Walder GmbH	Bergthaler laboratory, CeMM Research Center for Molecular Medicine of the Austrian Academy of Sciences	Alexandra Popa et al
EPI_ISL_583805	Dr. Gernot Walder GmbH	Bergthaler laboratory, CeMM Research Center for Molecular Medicine of the Austrian Academy of Sciences	Alexandra Popa et al
EPI_ISL_583806	Dr. Gernot Walder GmbH	Bergthaler laboratory, CeMM Research Center for Molecular Medicine of the Austrian Academy of Sciences	Alexandra Popa et al
EPI_ISL_583807	Dr. Gernot Walder GmbH	Bergthaler laboratory, CeMM Research Center for Molecular Medicine of the Austrian Academy of Sciences	Alexandra Popa et al
EPI_ISL_583808	Dr. Gernot Walder GmbH	Bergthaler laboratory, CeMM Research Center for Molecular Medicine of the Austrian Academy of Sciences	Alexandra Popa et al
EPI_ISL_583809	Dr. Gernot Walder GmbH	Bergthaler laboratory, CeMM Research Center for Molecular Medicine of the Austrian Academy of Sciences	Alexandra Popa et al
EPI_ISL_583811	Dr. Gernot Walder GmbH	Bergthaler laboratory, CeMM Research Center for Molecular Medicine of the Austrian Academy of Sciences	Alexandra Popa et al
EPI_ISL_583814	Dr. Gernot Walder GmbH	Bergthaler laboratory, CeMM Research Center for Molecular Medicine of the Austrian Academy of Sciences	Alexandra Popa et al
EPI_ISL_583816	Dr. Gernot Walder GmbH	Bergthaler laboratory, CeMM Research Center for Molecular Medicine of the Austrian Academy of Sciences	Alexandra Popa et al
EPI_ISL_583817	Dr. Gernot Walder GmbH	Bergthaler laboratory, CeMM Research Center for Molecular Medicine of the Austrian Academy of Sciences	Alexandra Popa et al
EPI_ISL_583818	Dr. Gernot Walder GmbH	Bergthaler laboratory, CeMM Research Center for Molecular Medicine of the Austrian Academy of Sciences	Alexandra Popa et al
EPI_ISL_583820	Dr. Gernot Walder GmbH	Bergthaler laboratory, CeMM Research Center for Molecular Medicine of the Austrian Academy of Sciences	Alexandra Popa et al
EPI_ISL_583821	Dr. Gernot Walder GmbH	Bergthaler laboratory, CeMM Research Center for Molecular Medicine of the Austrian Academy of Sciences	Alexandra Popa et al
EPI_ISL_583824	Dr. Gernot Walder GmbH	Bergthaler laboratory, CeMM Research Center for Molecular Medicine of the Austrian Academy of Sciences	Alexandra Popa et al
EPI_ISL_583825	Dr. Gernot Walder GmbH	Bergthaler laboratory, CeMM Research Center for Molecular Medicine of the Austrian Academy of Sciences	Alexandra Popa et al
EPI_ISL_583826	Dr. Gernot Walder GmbH	Bergthaler laboratory, CeMM Research Center for Molecular Medicine of the Austrian Academy of Sciences	Alexandra Popa et al
EPI_ISL_583827	Dr. Gernot Walder GmbH	Bergthaler laboratory, CeMM Research Center for Molecular Medicine of the Austrian Academy of Sciences	Alexandra Popa et al
EPI_ISL_583828	Dr. Gernot Walder GmbH	Bergthaler laboratory, CeMM Research Center for Molecular Medicine of the Austrian Academy of Sciences	Alexandra Popa et al
EPI_ISL_583830	Dr. Gernot Walder GmbH	Bergthaler laboratory, CeMM Research Center for Molecular Medicine of the Austrian Academy of Sciences	Alexandra Popa et al
EPI_ISL_583831	Dr. Gernot Walder GmbH	Bergthaler laboratory, CeMM Research Center for Molecular Medicine of the Austrian Academy of Sciences	Alexandra Popa et al
EPI_ISL_583832	Dr. Gernot Walder GmbH	Bergthaler laboratory, CeMM Research Center for Molecular Medicine of the Austrian Academy of Sciences	Alexandra Popa et al
EPI_ISL_583834	Dr. Gernot Walder GmbH	Bergthaler laboratory, CeMM Research Center for Molecular Medicine of the Austrian Academy of Sciences	Alexandra Popa et al
EPI_ISL_583835	Dr. Gernot Walder GmbH	Bergthaler laboratory, CeMM Research Center for Molecular Medicine of the Austrian Academy of Sciences	Alexandra Popa et al
EPI_ISL_583837	Dr. Gernot Walder GmbH	Bergthaler laboratory, CeMM Research Center for Molecular Medicine of the Austrian Academy of Sciences	Alexandra Popa et al
EPI_ISL_583838	Dr. Gernot Walder GmbH	Bergthaler laboratory, CeMM Research Center for Molecular Medicine of the Austrian Academy of Sciences	Alexandra Popa et al
EPI_ISL_583840	Dr. Gernot Walder GmbH	Bergthaler laboratory, CeMM Research Center for Molecular Medicine of the Austrian Academy of Sciences	Alexandra Popa et al
EPI_ISL_583842	Dr. Gernot Walder GmbH	Bergthaler laboratory, CeMM Research Center for Molecular Medicine of the Austrian Academy of Sciences	Alexandra Popa et al
EPI_ISL_583843	Dr. Gernot Walder GmbH	Bergthaler laboratory, CeMM Research Center for Molecular Medicine of the Austrian Academy of Sciences	Alexandra Popa et al
EPI_ISL_583844	Dr. Gernot Walder GmbH	Bergthaler laboratory, CeMM Research Center for Molecular Medicine of the Austrian Academy of Sciences	Alexandra Popa et al
EPI_ISL_583845	Dr. Gernot Walder GmbH	Bergthaler laboratory, CeMM Research Center for Molecular Medicine of the Austrian Academy of Sciences	Alexandra Popa et al
EPI_ISL_583846	Dr. Gernot Walder GmbH	Bergthaler laboratory, CeMM Research Center for Molecular Medicine of the Austrian Academy of Sciences	Alexandra Popa et al
EPI_ISL_583847	Dr. Gernot Walder GmbH	Bergthaler laboratory, CeMM Research Center for Molecular Medicine of the Austrian Academy of Sciences	Alexandra Popa et al
EPI_ISL_583848	Dr. Gernot Walder GmbH	Bergthaler laboratory, CeMM Research Center for Molecular Medicine of the Austrian Academy of Sciences	Alexandra Popa et al
EPI_ISL_583849	Dr. Gernot Walder GmbH	Bergthaler laboratory, CeMM Research Center for Molecular Medicine of the Austrian Academy of Sciences	Alexandra Popa et al
EPI_ISL_583850	Dr. Gernot Walder GmbH	Bergthaler laboratory, CeMM Research Center for Molecular Medicine of the Austrian Academy of Sciences	Alexandra Popa et al
EPI_ISL_583852	Dr. Gernot Walder GmbH	Bergthaler laboratory, CeMM Research Center for Molecular Medicine of the Austrian Academy of Sciences	Alexandra Popa et al
EPI_ISL_583854	Institute for Laboratory Diagnostics and Microbiology, Klinikum Klagenfurt am Worthersee	Bergthaler laboratory, CeMM Research Center for Molecular Medicine of the Austrian Academy of Sciences	Alexandra Popa et al
EPI_ISL_583856	Institute for Laboratory Diagnostics and Microbiology, Klinikum Klagenfurt am Worthersee	Bergthaler laboratory, CeMM Research Center for Molecular Medicine of the Austrian Academy of Sciences	Alexandra Popa et al
EPI_ISL_583857	Institute for Laboratory Diagnostics and Microbiology, Klinikum Klagenfurt am Worthersee	Bergthaler laboratory, CeMM Research Center for Molecular Medicine of the Austrian Academy of Sciences	Alexandra Popa et al
EPI_ISL_583859	Institute for Laboratory Diagnostics and Microbiology, Klinikum Klagenfurt am Worthersee	Bergthaler laboratory, CeMM Research Center for Molecular Medicine of the Austrian Academy of Sciences	Alexandra Popa et al
EPI_ISL_583860	Institute for Laboratory Diagnostics and Microbiology, Klinikum Klagenfurt am Worthersee	Bergthaler laboratory, CeMM Research Center for Molecular Medicine of the Austrian Academy of Sciences	Alexandra Popa et al
EPI_ISL_583861	Institute for Laboratory Diagnostics and Microbiology, Klinikum Klagenfurt am Worthersee	Bergthaler laboratory, CeMM Research Center for Molecular Medicine of the Austrian Academy of Sciences	Alexandra Popa et al
EPI_ISL_583864	Institute for Laboratory Diagnostics and Microbiology, Klinikum Klagenfurt am Worthersee	Bergthaler laboratory, CeMM Research Center for Molecular Medicine of the Austrian Academy of Sciences	Alexandra Popa et al
EPI_ISL_583867	Institute for Laboratory Diagnostics and Microbiology, Klinikum Klagenfurt am Worthersee	Bergthaler laboratory, CeMM Research Center for Molecular Medicine of the Austrian Academy of Sciences	Alexandra Popa et al
EPI_ISL_583868	Institute for Laboratory Diagnostics and Microbiology, Klinikum Klagenfurt am Worthersee	Bergthaler laboratory, CeMM Research Center for Molecular Medicine of the Austrian Academy of Sciences	Alexandra Popa et al
EPI_ISL_583869	Center for Virology, Medical University of Vienna	Bergthaler laboratory, CeMM Research Center for Molecular Medicine of the Austrian Academy of Sciences	Alexandra Popa et al
EPI_ISL_583872	Center for Virology, Medical University of Vienna	Bergthaler laboratory, CeMM Research Center for Molecular Medicine of the Austrian Academy of Sciences	Alexandra Popa et al
EPI_ISL_583878	Center for Virology, Medical University of Vienna	Bergthaler laboratory, CeMM Research Center for Molecular Medicine of the Austrian Academy of Sciences	Alexandra Popa et al
[truncated: 1,790 more rows]

## Sheet: 2021_jan
gisaid_epi_isl	originating_lab	submitting_lab	authors
EPI_ISL_1001001	Bundeswehr Institute of Microbiology	Bundeswehr Institute of Microbiology	Markus Antwerpen et al
EPI_ISL_1001002	Bundeswehr Institute of Microbiology	Bundeswehr Institute of Microbiology	Markus Antwerpen et al
EPI_ISL_1001051	Centre Pasteur du Cameroun	Institut Pasteur de Dakar	Njouom Richard et al
EPI_ISL_1001053	Centre Pasteur du Cameroun	Institut Pasteur de Dakar	Njouom Richard et al
EPI_ISL_1001060	Centre Pasteur du Cameroun	Institut Pasteur de Dakar	Njouom Richard et al
EPI_ISL_1001068	Centre Pasteur du Cameroun	Institut Pasteur de Dakar	Njouom Richard et al
EPI_ISL_1001457	Gorgas memorial Institute For Health Studies	Gorgas memorial Institute For Health Studies	Díaz Y et al
EPI_ISL_1001458	Gorgas memorial Institute for Health Studies	Gorgas memorial Institute for Health Studies	Díaz Y et al
EPI_ISL_1018089	Immunology, Noguchi Memorial Institute for Medical Research	Immunology, Noguchi Memorial Institute for Medical Research	Adu et al
EPI_ISL_1018101	Immunology, Noguchi Memorial Institute for Medical Research	Immunology, Noguchi Memorial Institute for Medical Research	Adu et al
EPI_ISL_1233953	Jamil-ur-Rahman Center for Genome Research, Dr. Panjwani Center for Molecular Medicine and Drug Research	Jamil-ur-Rahman Center for Genome Research, Dr. Panjwani Center for Molecular Medicine and Drug Research	Shakeel et al
EPI_ISL_2896266	Department of Virology, Molecular Biology and Genome Research	Department of Virology, Molecular Biology and Genome Research	Murtskhvaladze et al
EPI_ISL_402123	Institute of Pathogen Biology, Chinese Academy of Medical Sciences & Peking Union Medical College	Institute of Pathogen Biology, Chinese Academy of Medical Sciences & Peking Union Medical College	Lili Ren et al
EPI_ISL_402125	National Institute for Communicable Disease Control and Prevention (ICDC) Chinese Center for Disease Control and Prevention (China CDC)	National Institute for Communicable Disease Control and Prevention (ICDC) Chinese Center for Disease Control and Prevention (China CDC)	Zhang et al
EPI_ISL_403931	Institute of Pathogen Biology, Chinese Academy of Medical Sciences & Peking Union Medical College	Institute of Pathogen Biology, Chinese Academy of Medical Sciences & Peking Union Medical College	Lili Ren et al
EPI_ISL_406031	Centers for Disease Control, R.O.C. (Taiwan)	Centers for Disease Control, R.O.C. (Taiwan)	Ji-Rong Yang et al
EPI_ISL_406596	Department of Infectious and Tropical Diseases, Bichat Claude Bernard Hospital, Paris	National Reference Center for Viruses of Respiratory Infections, Institut Pasteur, Paris	Mélanie Albert et al
EPI_ISL_406597	Department of Infectious and Tropical Diseases, Bichat Claude Bernard Hospital, Paris	National Reference Center for Viruses of Respiratory Infections, Institut Pasteur, Paris	Mélanie Albert et al
EPI_ISL_406798	General Hospital of Central Theater Command of People's Liberation Army of China	BGI & Institute of Microbiology, Chinese Academy of Sciences & Shandong First Medical University & Shandong Academy of Medical Sciences & General Hospital of Central Theater Command of People's Liberation Army of China	Weijun Chen et al
EPI_ISL_407079	Lapland Central Hospital	Department of Virology, University of Helsinki and Helsinki University Hospital, Helsinki, Finland	Teemu Smura et al
EPI_ISL_407976	KU Leuven, Clinical and Epidemiological Virology	KU Leuven, Clinical and Epidemiological Virology	Bert Vanmechelen et al
EPI_ISL_408430	Department of Infectious and Tropical Diseases, Bichat Claude Bernard Hospital, Paris	National Reference Center for Viruses of Respiratory Infections, Institut Pasteur, Paris	Mélanie Albert et al
EPI_ISL_410301	National Influenza Centre, National Public Health Laboratory, Kathmandu, Nepal	The University of Hong Kong	Ranjit Sah et al
EPI_ISL_410546	INMI Lazzaro Spallanzani IRCCS	Laboratory of Virology, INMI Lazzaro Spallanzani IRCCS	Maria R. Capobianchi et al
EPI_ISL_410713	National Public Health Laboratory, National Centre for Infectious Diseases	National Public Health Laboratory, National Centre for Infectious Diseases	Octavia S et al
EPI_ISL_411951	Unit for Laboratory Development and Technology Transfer, Public Health Agency of Sweden	Unit for Laboratory Development and Technology Transfer, Public Health Agency of Sweden	Bengner et al
EPI_ISL_412869	Division of Viral Diseases, Center for Laboratory Control of Infectious Diseases, Korea Centers for Diseases Control and Prevention	Division of Viral Diseases, Center for Laboratory Control of Infectious Diseases, Korea Centers for Diseases Control and Prevention	Jeong-Min Kim et al
EPI_ISL_412972	Instituto Nacional de Enfermedades Respiratorias	Instituto de Diagnostico y Referencia Epidemiologicos (INDRE)	Ramirez-Gonzalez Ernesto et al
EPI_ISL_413490	Auckland Hospital	Institute of Environmental Science and Research (ESR)	Matt Storey et al
EPI_ISL_413593	Laboratoire National de Santé	Erasmus Medical Center	David Nieuwenhuijse et al
EPI_ISL_413999	Laboratoire de Virologie, HUG	Swiss National Reference Centre for Influenza	LAUBSCHER Florian et al.
EPI_ISL_414010	Respiratory Virus Unit, Microbiology Services Colindale, Public Health England	Respiratory Virus Unit, Microbiology Services Colindale, Public Health England	Monica Galiano et al
EPI_ISL_414429	Dutch COVID-19 response team	Erasmus Medical Center	David Nieuwenhuijse et al
EPI_ISL_414476	MSHS Clinical Microbiology Laboratories	MSHS Pathogen Surveillance Program	Gopi Patel et al
EPI_ISL_414518	Tai Lung Veterinary Laboratory, Agriculture, Fisheries and Conservation Department	School of Public Health, The University of Hong Kong	Thomas S.H. Chung et al
EPI_ISL_414624	Centre Hositalier Universitaire de Rouen Laboratoire de Virologie	National Reference Center for Viruses of Respiratory Infections, Institut Pasteur, Paris	Mélnie Albert et al
EPI_ISL_415159	KU Leuven, Clinical and Epidemiological Virology	KU Leuven, Clinical and Epidemiological Virology	Bert Vanmechelen et al
EPI_ISL_415498	Dutch COVID-19 response team	Erasmus Medical Center	David Nieuwenhuijse et al
EPI_ISL_416142	Department of Virus and Microbiological Special diagnostics, Statens Serum Institut, Copenhagen, Denmark.	Statens Serum Institute	Morten Rasmussen et al
EPI_ISL_416143	Department of Virus and Microbiological Special diagnostics, Statens Serum Institut, Copenhagen, Denmark.	ViFU	Morten Rasmussen et al
EPI_ISL_416371	Shanghai Public Health Clinical Center, Shanghai Medical College, Fudan University	National Research Center for Translational Medicine (Shanghai), Ruijin Hospital affiliated to Shanghai Jiao Tong University School of Medicine & Shanghai Public Health Clinical Center	Shengyue Wang et al
EPI_ISL_416383	Shanghai Public Health Clinical Center, Shanghai Medical College, Fudan University	National Research Center for Translational Medicine (Shanghai), Ruijin Hospital affiliated to Shanghai Jiao Tong University School of Medicine & Shanghai Public Health Clinical Center	Shengyue Wang et al
EPI_ISL_416482	R. G. Lugar Center for Public Health Research, National Center for Disease Control and Public Health (NCDC) of Georgia.	R. G. Lugar Center for Public Health Research, National Center for Disease Control and Public Health (NCDC) of Georgia.	Adam Kotorashvili et al
EPI_ISL_416541	Dasman Diabetes Institute and Virology Laboratory Ministry of Health	Dasman Diabetes Institute	Fahd Al-Mulla et al
EPI_ISL_416543	Dasman Diabetes Institute	Dasman Diabetes Institute	Fahd Al-Mulla et al
EPI_ISL_416742	NRL for Influenza, Centrum Epidemiology and Microbiology of National Institute of Public Health, Czech Republic	Charite Universitaetsmedizin Berlin, Institute of Virology	Victor M Corman et al
EPI_ISL_417183	Department of Clinical Pathology, Pamela Youde Nethersole Eastern Hospital	Department of Health Technology and Informatics, Faculty of Health and Social Science, The Hong Kong Polytechnic University	Kenneth Siu-Sing LEUNG et al
EPI_ISL_417424	KU Leuven, Clinical and Epidemiological Virology	KU Leuven, Clinical and Epidemiological Virology	Joan Marti-Carerras et al
EPI_ISL_417438	Viral Respiratory Lab, National Institute for Biomedical Research (INRB)	Pathogen Sequencing Lab, National Institute for Biomedical Research (INRB)	Placide Mbala-Kingebeni et al
EPI_ISL_417444	Department of Healthcare Biotechnology, National University of Sciences and Technology (NUST)	Department of Healthcare Biotechnology, National University of Sciences and Technology (NUST)	Javed et al
EPI_ISL_417482	Institute of Microbiology, Universidad San Francisco de Quito	Institute of Microbiology, Universidad San Francisco de Quito	Sully Márquez et al
EPI_ISL_417485	University Hospital of Northern Norway, Department for Microbiology and Infectious Disease Control	Norwegian Institute of Public Health, Department of Virology	Kathrine Stene-Johansen et al
EPI_ISL_417862	The National University Hospital of Iceland	deCODE genetics	Daniel F Gudbjartsson et al
EPI_ISL_417921	INMI Lazzaro Spallanzani IRCCS	Laboratory of Virology, INMI Lazzaro Spallanzani IRCCS	Martina Rueca et al
EPI_ISL_417922	INMI Lazzaro Spallanzani IRCCS	Laboratory of Virology, INMI Lazzaro Spallanzani IRCCS	Cesare E. M. Gruber et al
EPI_ISL_417923	INMI Lazzaro Spallanzani IRCCS	Laboratory of Virology, INMI Lazzaro Spallanzani IRCCS	Francesco Messina et al
EPI_ISL_418207	Institut Pasteur Dakar	Institut Pasteur de Dakar	Ndongo Dia et al
EPI_ISL_418255	Presidio Ospedaliero "S. Spirito" - PESCARA	Istituto Zooprofilattico Sperimentale dell'Abruzzo e Molise "G. Caporale"	Lorusso A et al
EPI_ISL_418256	Ospedale “San Liberatore” di Atri	Istituto Zooprofilattico Sperimentale dell'Abruzzo e Molise "G. Caporale"	Lorusso A et al
EPI_ISL_418257	Ospedale Civile Giuseppe Mazzini, Teramo	Istituto Zooprofilattico Sperimentale dell'Abruzzo e Molise "G.Caporale"	Lorusso A et al
EPI_ISL_418258	Presidio ospedaliero "Santo Spirito"	Istituto Zooprofilattico Sperimentale dell'Abruzzo e Molise "G. Caporale"	Lorusso A et al
EPI_ISL_418259	Presidio ospedaliero "Santo Spirito"	Istituto Zooprofilattico Sperimentale dell'Abruzzo e Molise "G. Caporale"	Lorusso A et al
EPI_ISL_418260	Ospedale Civile Giuseppe Mazzini	Istituto Zooprofilattico Sperimentale dell'Abruzzo e Molise "G. Caporale"	Lorusso A et al
EPI_ISL_418261	Ospedale Civile Giuseppe Mazzini	Istituto Zooprofilattico Sperimentale dell'Abruzzo e Molise "G. Caporale"	Lorusso A et al
EPI_ISL_418402	Department of Virology and Immunology, University of Helsinki and Helsinki University Hospital, Huslab Finland	Department of Virology, Faculty of Medicine, University of Helsinki, Helsinki, Finland	Teemu Smura et al
EPI_ISL_418403	Department of Virology and Immunology, University of Helsinki and Helsinki University Hospital, Huslab Finland	Department of Virology, Faculty of Medicine, University of Helsinki, Helsinki, Finland	Teemu Smura et al
EPI_ISL_418581	UCD National Virus Reference Laboratory	UCD National Virus Reference Laboratory	Michael Carr et al
EPI_ISL_419246	Department of Clinical Pathology, Pamela Youde Nethersole Eastern Hospital	Department of Health Technology and Informatics, Faculty of Health and Social Science, The Hong Kong Polytechnic University	Kenneth Siu-Sing LEUNG et al
EPI_ISL_419248	Department of Clinical Pathology, Pamela Youde Nethersole Eastern Hospital	Department of Health Technology and Informatics, Faculty of Health and Social Science, The Hong Kong Polytechnic University	Kenneth Siu-Sing LEUNG et al
EPI_ISL_419249	Department of Clinical Pathology, Pamela Youde Nethersole Eastern Hospital	Department of Health Technology and Informatics, Faculty of Health and Social Science, The Hong Kong Polytechnic University	Kenneth Siu-Sing LEUNG et al
EPI_ISL_419251	Department of Clinical Pathology, Pamela Youde Nethersole Eastern Hospital	Department of Health Technology and Informatics, Faculty of Health and Social Science, The Hong Kong Polytechnic University	Kenneth Siu-Sing LEUNG et al
EPI_ISL_419254	INMI Lazzaro Spallanzani IRCCS	Laboratory of Virology, INMI Lazzaro Spallanzani IRCCS	Barbara Bartolini et al
EPI_ISL_419255	INMI Lazzaro Spallanzani IRCCS	INMI Lazzaro Spallanzani IRCCS	Antonino Di Caro et al
EPI_ISL_419583	Laboratoire National de Santé, Microbiology, Virology	Laboratoire National de Santé, Microbiology, Epidemiology and Microbial Genomics	Anke Wienecke-Baldacchino et al
EPI_ISL_419735	Victorian Infectious Diseases Reference Laboratory (VIDRL)	Victorian Infectious Diseases Reference Laboratory and Microbiological Diagnostic Unit Public Health Laboratory, Doherty Institute	Caly L. et al
EPI_ISL_420037	NIC Viral Respiratory Unit - Institut Pasteur of Algeria	National Reference Center for Viruses of Respiratory Infections, Institut Pasteur, Paris	Mélanie Albert et al
EPI_ISL_420134	Akershus University Hospital, Department for Microbiology and Infectious Disease Control	Norwegian Institute of Public Health, Department of Virology	Kathrine Stene-Johansen et al
EPI_ISL_420563	Ospedale Civile Giuseppe Mazzini	Istituto Zooprofilattico Sperimentale dell'Abruzzo e Molise "G. Caporale"	Lorusso A et al
EPI_ISL_420564	Ospedale Civile Castel Di Sangro	Istituto Zooprofilattico Sperimentale dell'Abruzzo e Molise "G.Caporale"	Lorusso A et al
EPI_ISL_420565	Ospedale Civile Giuseppe Mazzini	Istituto Zooprofilattico Sperimentale dell'Abruzzo e Molise "G.Caporale"	Lorusso A et al
EPI_ISL_420566	Ospedale Regionale San Salvatore	Istituto Zooprofilattico Sperimentale dell'Abruzzo e Molise "G.Caporale"	Lorusso A et al
EPI_ISL_420567	Ospedale Regionale San Salvatore	Istituto Zooprofilattico Sperimentale dell'Abruzzo e Molise "G.Caporale"	Lorusso A et al
EPI_ISL_420568	Ospedale Civile Giuseppe Mazzini	Istituto Zooprofilattico Sperimentale dell'Abruzzo e Molise "G.Caporale"	Lorusso A et al
EPI_ISL_420569	Ospedale Civile Giuseppe Mazzini	Istituto Zooprofilattico Sperimentale dell'Abruzzo e Molise "G.Caporale"	Lorusso A et al
EPI_ISL_420583	Ospedale Civile Giuseppe Mazzini	Istituto Zooprofilattico Sperimentale dell'Abruzzo e Molise "G.Caporale"	Lorusso A et al
EPI_ISL_420592	Ospedale Civile Giuseppe Mazzini	Istituto Zooprofilattico Sperimentale dell'Abruzzo e Molise "G.Caporale"	Lorusso A et al
EPI_ISL_422437	ULSS9 Distretto di Bussolengo	Istituto Zooprofilattico Sperimentale delle Venezie	Adelaide Milani et al
EPI_ISL_422438	ULSS9 Distretto di Bussolengo	Istituto Zooprofilattico Sperimentale delle Venezie	Adelaide Milani et al
EPI_ISL_422643	Dutch COVID-19 response team	Erasmus Medical Center	Bas Oude Munnink et al
EPI_ISL_424342	INMI Lazzaro Spallanzani IRCCS	Laboratory of Virology, INMI Lazzaro Spallanzani IRCCS	Concetta Castilletti et al
EPI_ISL_424343	INMI Lazzaro Spallanzani IRCCS	Laboratory of Virology, INMI Lazzaro Spallanzani IRCCS	Fabrizio Carletti et al
EPI_ISL_424344	INMI Lazzaro Spallanzani IRCCS	Laboratory of Virology, INMI Lazzaro Spallanzani IRCCS	Eleonora Lalle et al
EPI_ISL_424365	National Influenza Center, Indian Council of Medical Research - National Institute of Virology	Indian Council of Medical Research-National Institute of Virology, Microbial Containment Complex	Pragya D. Yadav et al
EPI_ISL_424660	Department of Clinical Microbiology	GIGA Medical Genomics	Keith Durkin et al
EPI_ISL_425435	Department of Pathology, University of Cambridge	COVID-19 Genomics UK (COG-UK) Consortium	Luke W Meredith et al
EPI_ISL_425650	West of Scotland Specialist Virology Centre, NHSGGC / MRC-University of Glasgow Centre for Virus Research	COVID-19 Genomics UK (COG-UK) Consortium	Ana da Silva Filipe et al
EPI_ISL_426629	TSGH-CP molecular lab	TSGH-CP molecular lab	Cherng-Lih Perng et al
EPI_ISL_427364	Department of Clinical Microbiology	GIGA Medical Genomics	Keith Durkin et al
EPI_ISL_428713	Ministry of Health Turkey	Ministry of Health Turkey	Fatma Bayrakdar et al
EPI_ISL_428961	Laboratoire National de Sante, Microbiology, Virology	Laboratoire National de Sante, Microbiology, Epidemiology and Microbial Genomics	Anke Wienecke-Baldacchino et al
EPI_ISL_429226	Presidio Ospedaliero Santo Spirito	Istituto Zooprofilattico Sperimentale dell'Abruzzo e Molise "G. Caporale"	Lorusso A et al
EPI_ISL_429227	Presidio Ospedaliero Santo Spirito	Istituto Zooprofilattico Sperimentale dell'Abruzzo e Molise "G. Caporale"	Lorusso A et al
EPI_ISL_429228	Ospedale Civile Giuseppe Mazzini	Istituto Zooprofilattico Sperimentale dell'Abruzzo e Molise "G. Caporale"	Lorusso A et al
EPI_ISL_429229	Ospedale Regionale San Salvatore	Istituto Zooprofilattico Sperimentale dell'Abruzzo e Molise "G. Caporale"	Lorusso A et al
EPI_ISL_429231	Ospedale Civile Giuseppe Mazzini	Istituto Zooprofilattico Sperimentale dell'Abruzzo e Molise "G. Caporale"	Lorusso A et al
EPI_ISL_429232	Ospedale Civile Giuseppe Mazzini	Istituto Zooprofilattico Sperimentale dell'Abruzzo e Molise "G. Caporale"	Lorusso A et al
EPI_ISL_429233	Ospedale Civile Giuseppe Mazzini	Istituto Zooprofilattico Sperimentale dell'Abruzzo e Molise "G. Caporale"	Lorusso A et al
EPI_ISL_429234	Ospedale Civile Giuseppe Mazzini	Istituto Zooprofilattico Sperimentale dell'Abruzzo e Molise "G. Caporale"	Lorusso A et al
EPI_ISL_429235	Ospedale Civile Giuseppe Mazzini	Istituto Zooprofilattico Sperimentale dell'Abruzzo e Molise "G. Caporale"	Lorusso A et al
EPI_ISL_429236	Ospedale Civile S. Liberatore di Atri	Istituto Zooprofilattico Sperimentale dell'Abruzzo e Molise "G. Caporale"	Lorusso A et al
EPI_ISL_429255	Viral Respiratory Lab, National Institute for Biomedical Research (INRB)	Pathogen Sequencing Lab, National Institute for Biomedical Research (INRB)	Placide Mbala-Kingebeni et al
EPI_ISL_429716	Laboratoire National de Sante, Microbiology, Virology	Laboratoire National de Sante, Microbiology, Epidemiology and Microbial Genomics	Anke Wienecke-Baldacchino et al
EPI_ISL_429755	Laboratoire National de Sante, Microbiology, Virology	Laboratoire National de Sante, Microbiology, Epidemiology and Microbial Genomics	Anke Wienecke-Baldacchino et al
EPI_ISL_429759	Laboratoire National de Sante, Microbiology, Virology	Laboratoire National de Sante, Microbiology, Epidemiology and Microbial Genomics	Anke Wienecke-Baldacchino et al
EPI_ISL_430008	Biolab Diagnostic Laboratories	Andersen lab at Scripps Research	Issa Abu-Dayyeh et al
EPI_ISL_430065	Geelong Centre for Emerging Infectious Diseases	Geelong Centre for Emerging Infectious Diseases	Chamings A. et al
EPI_ISL_430070	WHO National Influenza Centre Russian Federation	WHO National Influenza Centre Russian Federation	Andrey Komissarov et al
EPI_ISL_430111	WHO National Influenza Centre Russian Federation	WHO National Influenza Centre Russian Federation	Andrey Komissarov et al
EPI_ISL_430469	Hellenic Pasteur Institute, Public Health Laboratories	Hellenic Pasteur Institute, Public Health Laboratories, Unit of Bioinformatics and Applied Genomics	Vasiliki Pogka et al
EPI_ISL_434695	unknown	National Institute of Health. Department of medical Sciences, Ministry of Public Health, Thailand	Pilailuk et al
EPI_ISL_435032	Viral Respiratory Lab, National Institute for Biomedical Research (INRB)	Pathogen Sequencing Lab, National Institute for Biomedical Research (INRB)	Placide Mbala-Kingebeni et al
EPI_ISL_435046	Laboratory of Applied Genetics	RSE "National Center for Biotechnology"	Alexandr Shevtsov et al
EPI_ISL_435121	Mohammed Bin Rashid University of Medicine and Health Sciences	Al Jalila Genomics Center	Ahmad Abou Tayoun et al
EPI_ISL_435128	Mohammed Bin Rashid University of Medicine and Health Sciences	Al Jalila Genomics Center	Ahmad Abou Tayoun et al
EPI_ISL_435137	Mohammed Bin Rashid University of Medicine and Health Sciences	Al Jalila Genomics Center	Ahmad Abou Tayoun et al
EPI_ISL_435145	Ospedale Civile Giuseppe Mazzini	Istituto Zooprofilattico Sperimentale dell'Abruzzo e Molise "G.Caporale"	Lorusso A et al
EPI_ISL_435146	Villa Serena del Dr. Leonardo Petruzzi	Istituto Zooprofilattico Sperimentale dell'Abruzzo e Molise "G.Caporale"	Lorusso A et al
EPI_ISL_435147	Villa Serena del Dr. Leonardo Petruzzi	Istituto Zooprofilattico Sperimentale dell'Abruzzo e Molise "G.Caporale"	Lorusso A et al
EPI_ISL_435148	Ospedale SS Annunziata	Istituto Zooprofilattico Sperimentale dell'Abruzzo e Molise "G.Caporale"	Lorusso A et al
EPI_ISL_435149	SERVIZIO DI IGIENE E SANITÀ PUBBLICA ASL Teramo	Istituto Zooprofilattico Sperimentale dell'Abruzzo e Molise "G.Caporale"	Lorusso A et al
EPI_ISL_435150	Ospedale SS Annunziata	Istituto Zooprofilattico Sperimentale dell'Abruzzo e Molise "G.Caporale"	Lorusso A et al
EPI_ISL_435151	Ospedale SS Annunziata	Istituto Zooprofilattico Sperimentale dell'Abruzzo e Molise "G.Caporale"	Lorusso A et al
EPI_ISL_435152	Servizio di Igiene, Epidemiologia e Sanità Pubblica (SIESP) Avezzano	Istituto Zooprofilattico Sperimentale dell'Abruzzo e Molise "G.Caporale"	Lorusso A et al
EPI_ISL_435153	SERVIZIO DI IGIENE E SANITÀ PUBBLICA ASL Teramo	Istituto Zooprofilattico Sperimentale dell'Abruzzo e Molise "G.Caporale"	Lorusso A et al
EPI_ISL_435154	SERVIZIO DI IGIENE E SANITÀ PUBBLICA ASL Teramo	Istituto Zooprofilattico Sperimentale dell'Abruzzo e Molise "G.Caporale"	Lorusso A et al
EPI_ISL_435155	SERVIZIO DI IGIENE E SANITÀ PUBBLICA ASL Teramo	Istituto Zooprofilattico Sperimentale dell'Abruzzo e Molise "G.Caporale"	Lorusso A et al
EPI_ISL_436718	Ospedale Regionale San Salvatore	Istituto Zooprofilattico Sperimentale dell'Abruzzo e Molise "G.Caporale"	Lorusso A et al
EPI_ISL_436719	Ospedale Civile S. Liberatore di Atri	Istituto Zooprofilattico Sperimentale dell'Abruzzo e Molise "G.Caporale"	Lorusso A et al
EPI_ISL_436720	Ospedale Civile S. Liberatore di Atri	Istituto Zooprofilattico Sperimentale dell'Abruzzo e Molise "G.Caporale"	Lorusso A et al
EPI_ISL_436721	Ospedale Civile S. Liberatore di Atri	Istituto Zooprofilattico Sperimentale dell'Abruzzo e Molise "G.Caporale"	Lorusso A et al
EPI_ISL_436722	Ospedale Civile S. Liberatore di Atri	Istituto Zooprofilattico Sperimentale dell'Abruzzo e Molise "G.Caporale"	Lorusso A et al
EPI_ISL_436723	Ospedale Civile Giuseppe Mazzini	Istituto Zooprofilattico Sperimentale dell'Abruzzo e Molise "G.Caporale"	Lorusso A et al
EPI_ISL_436724	Ospedale Civile S. Liberatore di Atri	Istituto Zooprofilattico Sperimentale dell'Abruzzo e Molise "G.Caporale"	Lorusso A et al
EPI_ISL_436725	RSA/RP Villa San Giovanni - Gruppo Edos	Istituto Zooprofilattico Sperimentale dell'Abruzzo e Molise "G.Caporale"	Lorusso A et al
EPI_ISL_436726	SERVIZIO DI IGIENE E SANITÀ PUBBLICA ASL Teramo	Istituto Zooprofilattico Sperimentale dell'Abruzzo e Molise "G.Caporale"	Lorusso A et al
EPI_ISL_436727	SERVIZIO DI IGIENE E SANITÀ PUBBLICA ASL Teramo	Istituto Zooprofilattico Sperimentale dell'Abruzzo e Molise "G.Caporale"	Lorusso A et al
EPI_ISL_436728	SERVIZIO DI IGIENE E SANITÀ PUBBLICA ASL Teramo	Istituto Zooprofilattico Sperimentale dell'Abruzzo e Molise "G.Caporale"	Lorusso A et al
EPI_ISL_436729	SERVIZIO DI IGIENE E SANITÀ PUBBLICA ASL Teramo	Istituto Zooprofilattico Sperimentale dell'Abruzzo e Molise "G.Caporale"	Lorusso A et al
EPI_ISL_436730	Servizio di igiene epidemiologia e sanità pubblica (Siesp) Chieti	Istituto Zooprofilattico Sperimentale dell'Abruzzo e Molise "G.Caporale"	Lorusso A et al
EPI_ISL_436731	Ospedale Civile S. Liberatore di Atri	Istituto Zooprofilattico Sperimentale dell'Abruzzo e Molise "G.Caporale"	Lorusso A et al
EPI_ISL_436732	Ospedale Civile S. Liberatore di Atri	Istituto Zooprofilattico Sperimentale dell'Abruzzo e Molise "G.Caporale"	Lorusso A et al
EPI_ISL_437351	Viral Respiratory Lab, National Institute for Biomedical Research (INRB)	Pathogen Sequencing Lab, National Institute for Biomedical Research (INRB)	Placide Mbala-Kingebeni et al
EPI_ISL_437476	Pathogen Genomics Lab King Abdullah University of Science and Technology(KAUST)	Pathogen Genomics Lab King Abdullah University of Science and Technology(KAUST)	Sharif Hala et al
EPI_ISL_437716	Pathogen Genomics Lab King Abdullah University of Science and Technology(KAUST)	Pathogen Genomics Lab King Abdullah University of Science and Technology(KAUST)	Sharif Hala et al
EPI_ISL_437899	Laboratory of Microbiology, Medical School, National and Kapodistrian University of Athens	Laboratory of Biology, Department of Medicine, Democritus University of Thrace	Kassela K. et al
EPI_ISL_437911	Laboratory of Microbiology, Medical School, National and Kapodistrian University of Athens	Laboratory of Biology, Department of Medicine, Democritus University of Thrace	Kassela K. et al
EPI_ISL_443249	National Public Health Laboratory, National Centre for Infectious Diseases	National Public Health Laboratory, National Centre for Infectious Diseases	Mak Tze Minn et al
EPI_ISL_445298	HOSPITAL DE SAN FERNANDO	Instituto de Salud Publica de Chile	Andrés E Castillo et al
EPI_ISL_447252	TSGH-CP molecular lab	TSGH-CP molecular lab	Cherng-Lih Perng et al
EPI_ISL_447362	Clinical Virology Unit, Hadassah Hebrew University Medical Center	Stern Lab	Stern Lab et al
EPI_ISL_447593	TSGH-CP molecular lab	TSGH-CP molecular lab	Cherng-Lih Perng et al
EPI_ISL_447760	Instituto Nacional de Salud, Bogotá, Colombia	Grupo de Investigaciones Microbiológicas-UR (GIMUR), Departamento de Biología, Facultad de Ciencias Naturales, Universidad del Rosario, Bogotá, Colombia Instituto Nacional de Salud, Bogotá, Colombia Icahn School of Medicine at Mount Sinai, New York, USA	Juan David Ramírez et al
EPI_ISL_447814	Instituto Nacional de Salud, Bogotá, Colombia	Grupo de Investigaciones Microbiológicas-UR (GIMUR), Departamento de Biología, Facultad de Ciencias Naturales, Universidad del Rosario, Bogotá, Colombia Instituto Nacional de Salud, Bogotá, Colombia Icahn School of Medicine at Mount Sinai, New York, USA	Juan David Ramírez et al
EPI_ISL_447904	National Institute of Biotechnology	National Institute of Biotechnology	Md. Moniruzzaman et al
EPI_ISL_447919	n/a	National Institute of Health. Department of medical Sciences, Ministry of Public Health, Thailand	Pilailuk et al
EPI_ISL_450153	MSHS Clinical Microbiology Laboratories	MSHS Pathogen Surveillance Program	Ana S. Gonzalez-Reiche et al
EPI_ISL_450189	Biolab Diagnostic Laboratories	Andersen lab at Scripps Research	Issa Abu-Dayyeh et al
EPI_ISL_450198	Department of Virology	Department of Virology	Boehmer et al
EPI_ISL_450515	Rafik Hariri University Hospital	Rafik Hariri University Hospital	Rita Feghali et al
EPI_ISL_450746	Laboratory of Molecular Biology, Diagnostyka sp. z o.o.	Laboratory of Recombinant Vaccines	Lukasz Rabalski et al
EPI_ISL_450813	Bla Kustens halsocentral	The Public Health Agency of Sweden	Olof Norrby et al
EPI_ISL_451298	Laboratory of Virology, INMI Lazzaro Spallanzani IRCCS	Laboratory of Virology, INMI Lazzaro Spallanzani IRCCS	Cesare E.M. Gruber et al
EPI_ISL_451299	Laboratory of Virology, INMI Lazzaro Spallanzani IRCCS	Laboratory of Virology, INMI Lazzaro Spallanzani IRCCS	Martina Rueca et al
EPI_ISL_451300	Laboratory of Virology, INMI Lazzaro Spallanzani IRCCS	Laboratory of Virology, INMI Lazzaro Spallanzani IRCCS	Cesare E.M. Gruber et al
EPI_ISL_451301	Laboratory of Virology, INMI Lazzaro Spallanzani IRCCS	Laboratory of Virology, INMI Lazzaro Spallanzani IRCCS	Martina Rueca et al
EPI_ISL_451302	Laboratory of Virology, INMI Lazzaro Spallanzani IRCCS	Laboratory of Virology, INMI Lazzaro Spallanzani IRCCS	Cesare E.M. Gruber et al
EPI_ISL_451303	Laboratory of Virology, INMI Lazzaro Spallanzani IRCCS	Laboratory of Virology, INMI Lazzaro Spallanzani IRCCS	Martina Rueca et al
EPI_ISL_451304	Laboratory of Virology, INMI Lazzaro Spallanzani IRCCS	Laboratory of Virology, INMI Lazzaro Spallanzani IRCCS	Cesare E.M. Gruber et al
EPI_ISL_451305	Laboratory of Virology, INMI Lazzaro Spallanzani IRCCS	Laboratory of Virology, INMI Lazzaro Spallanzani IRCCS	Martina Rueca et al
EPI_ISL_451306	Molecular Virology Unit, Fondazione IRCCS Policlinico San Matteo , Pavia	Laboratory of Virology, INMI Lazzaro Spallanzani IRCCS	Antonio Piralla et al
EPI_ISL_451307	Molecular Virology Unit, Fondazione IRCCS Policlinico San Matteo , Pavia	Laboratory of Virology, INMI Lazzaro Spallanzani IRCCS	Fausto Baldanti et al
EPI_ISL_451308	Molecular Virology Unit, Fondazione IRCCS Policlinico San Matteo , Pavia	Laboratory of Virology, INMI Lazzaro Spallanzani IRCCS	Antonio Piralla et al
EPI_ISL_451309	Molecular Virology Unit, Fondazione IRCCS Policlinico San Matteo , Pavia	Laboratory of Virology, INMI Lazzaro Spallanzani IRCCS	Fausto Baldanti et al
EPI_ISL_451438	NYU Langone Health	Departments of Pathology and Medicine, New York University School of Medicine	Maria Aguero-Rosenfeld et al
EPI_ISL_451654	Hematology Laboratory, Section of Molecular Diagnostics, University Clinical Centre, Medical University of Gdansk	Laboratory of Recombinant Vaccines	Lukasz Rabalski et al
EPI_ISL_451856	Viollier AG	Department of Biosystems Science and Engineering, ETH Zürich	Christian Beisel et al
EPI_ISL_451957	Molecular Pathology Division, Department of Pathology, Hong Kong Sanatorium & Hospital	Molecular Pathology Division, Department of Pathology, Hong Kong Sanatorium & Hospital	Chun Hang AU et al
EPI_ISL_451958	Jamil-ur-Rahman Center for Genome Research, Dr. Panjwani Center for Molecular Medicine and Drug Research, International Center for Chemical and Biological Sciences, University of Karachi	Jamil-ur-Rahman Center for Genome Research, Dr. Panjwani Center for Molecular Medicine and Drug Research, International Center for Chemical and Biological Sciences, University of Karachi	Shakeel et al
EPI_ISL_451961	Istituto Zooprofilattico Sperimentale Puglia e Basilicata; Dipartimento di Bioscienze, Biotecnologie e Biofarmaceutica dell’Università degli Studi di Bari “A.Moro”; Istituto di Biomembrane. Bioenergetica e Biotecnologie Molecolari del Consiglio Nazionale delle Ricerche di Bari	Beaconlab (Bioinformatics Evolution and Comparative Genomics lab), Dept of Biosciences, University of Milan	Parisi A. et al
EPI_ISL_451962	Istituto Zooprofilattico Sperimentale Puglia e Basilicata; Dipartimento di Bioscienze, Biotecnologie e Biofarmaceutica dell’Università degli Studi di Bari “A.Moro”; Istituto di Biomembrane. Bioenergetica e Biotecnologie Molecolari del Consiglio Nazionale delle Ricerche di Bari	Beaconlab (Bioinformatics, Evolution and Comparative Genomics lab), Dept of Biosciences, University on Milan	Parisi A. et al
EPI_ISL_451963	Federal Budget Institution of Science, State Research Center for Applied Microbiology & Biotechnology	Federal Budget Institution of Science, State Research Center for Applied Microbiology & Biotechnology	Dyatlov I et al
EPI_ISL_451981	1. ViroGenetics - BSL3 Laboratory of Virology, Małopolska Centre of Biotechnology, Jagiellonian University; 2. II Department of Internal Medicine, Faculty of Medicine, Jagiellonian University Medical College; 3. DIAGNOSTYKA Ltd.	1. ViroGenetics - BSL3 Laboratory of Virology, Małopolska Centre of Biotechnology, Jagiellonian University; 2. II Department of Internal Medicine, Faculty of Medicine, Jagiellonian University Medical College.	Marek Sanak et al
EPI_ISL_452042	Department of Clinical Microbiology, Copenhagen University Hospital, Hvidovre, Kettegaard Alle 30, 2650 Hvidovre.	Albertsen lab, Department of Chemistry and Bioscience, Aalborg University, Denmark	Rasmus Kirkegaard et al
EPI_ISL_452139	Instituto de Diagnostico y Referencia Epidemiologicos (INDRE)	Instituto de diagnóstico y Referencia Epidemiologicos (INDRE)	Ramirez-Gonzalez Ernesto et al
EPI_ISL_452141	Instituto de Diagnostico y Referencia Epidemiologicos (INDRE)	Instituto de diagnóstico y Referencia Epidemiologicos (INDRE)	Ramirez-Gonzalez Ernesto et al
EPI_ISL_452181	ULSS9 Distretto di Bussolengo	Istituto Zooprofilattico Sperimentale delle Venezie	Adelaide Milani et al
EPI_ISL_452182	ULSS9 Distretto di Bussolengo	Istituto Zooprofilattico Sperimentale delle Venezie	Adelaide Milani et al
EPI_ISL_452183	ULSS9 Distretto di Bussolengo	Istituto Zooprofilattico Sperimentale delle Venezie	Adelaide Milani et al
EPI_ISL_452184	ULSS9 Distretto di Bussolengo	Istituto Zooprofilattico Sperimentale delle Venezie	Adelaide Milani et al
EPI_ISL_452185	ULSS9 Distretto di Bussolengo	Istituto Zooprofilattico Sperimentale delle Venezie	Adelaide Milani et al
EPI_ISL_452186	ULSS9 Distretto di Bussolengo	Istituto Zooprofilattico Sperimentale delle Venezie	Adelaide Milani et al
EPI_ISL_452187	ULSS9 Distretto di Bussolengo	Istituto Zooprofilattico Sperimentale delle Venezie	Adelaide Milani et al
EPI_ISL_452188	ULSS9 Distretto di Bussolengo	Istituto Zooprofilattico Sperimentale delle Venezie	Adelaide Milani et al
EPI_ISL_452189	ULSS9 Distretto di Bussolengo	Istituto Zooprofilattico Sperimentale delle Venezie	Adelaide Milani et al
EPI_ISL_452190	ULSS9 Distretto di San Bonifacio	Istituto Zooprofilattico Sperimentale delle Venezie	Adelaide Milani et al
EPI_ISL_452191	ULSS9 Distretto di San Bonifacio	Istituto Zooprofilattico Sperimentale delle Venezie	Adelaide Milani et al
EPI_ISL_452217	NIV Influenza	NIV Influenza	Potdar et al
EPI_ISL_454463	Karolinska Universitetslaboratoriet	The Public Health Agency of Sweden	Anna-Malin Linde et al
EPI_ISL_454497	RSE "National Center for Biotechnology"	RSE "National Center for Biotechnology"	Alexandr Shevtsov et al
EPI_ISL_454520	RSE "National Center for Biotechnology"	RSE "National Center for Biotechnology"	Alexandr Shevtsov et al
EPI_ISL_454733	Department of Medical, Biotechnologies University of Siena	Department of Medical, Biotechnologies University of Siena	Cusi et al
EPI_ISL_454884	Karolinska Universitetslaboratoriet	The Public Health Agency of Sweden	Anna-Malin Linde et al
EPI_ISL_454885	Karolinska Universitetslaboratoriet	The Public Health Agency of Sweden	Anna-Malin Linde et al
EPI_ISL_455167	Dutch COVID-19 response team	Erasmus Medical Center	Bas Oude Munnink et al
EPI_ISL_455175	Dutch COVID-19 response team	Erasmus Medical Center	Bas Oude Munnink et al
EPI_ISL_455445	1. ViroGenetics - BSL3 Laboratory of Virology, Małopolska Centre of Biotechnology, Jagiellonian University; 2. II Department of Internal Medicine, Faculty of Medicine, Jagiellonian University Medical College; 3. Narodowy Instytut Zdrowia Publicznego – Państwowy Zakład Higieny (NIZP-PZH)	1. ViroGenetics - BSL3 Laboratory of Virology, Małopolska Centre of Biotechnology, Jagiellonian University; 2. II Department of Internal Medicine, Faculty of Medicine, Jagiellonian University Medical College; 3. Narodowy Instytut Zdrowia Publicznego – Państwowy Zakład Higieny (NIZP-PZH).	Katarzyna Pancer et al
EPI_ISL_455468	Laboratory for Respiratory Viruses, Cantacuzino National Military-Medical Institute for Research and Development	Cantacuzino Institute	M.Lazar et al
EPI_ISL_455603	SA Pathology	VPRL	Beard et al
EPI_ISL_455690	unknown	Department of Microbiology	Gao et al
EPI_ISL_456222	PathLab Bay of Plenty	Institute of Environmental Science and Research (ESR)	Matt Storey et al
EPI_ISL_456600	National Health Laboratory, Timor-Leste	Microbiological Diagnostic Unit Public Health Laboratory, The Peter Doherty Institute for Infection and Immunity	Soares da Silva et al
EPI_ISL_456956	Virology Department, Royal Infirmary of Edinburgh, NHS Lothian / School of Biological Sciences, University of Edinburgh / Institute of Genetics and Molecular Medicine, University of Edinburgh	COVID-19 Genomics UK (COG-UK) Consortium	McHugh M et al
EPI_ISL_457730	TSGH-CP molecular lab	TSGH-CP molecular lab	Cherng-Lih Perng et al
EPI_ISL_457825	Army Medical Research Center - Scientific Department	Army Medical and Veterinary Research Center	Silvia Fillo et al
EPI_ISL_457826	Army Medical Center - Scientific Department	Army Medical and Veterinary Research Center	Silvia Fillo et al
EPI_ISL_457876	KEMRI-CGMR-C	KEMRI-Wellcome Trust Research Programme/KEMRI-CGMR-C Kilifi	Githinji G. et al 2020 et al
EPI_ISL_458084	Laboratorio Biologia Molecolare Sars Cov2 - UOC Laboratorio Analisi - Servizio Medicina di Laboratorio, Ospedale "San Francesco" - ATS-ASSL Nuoro	Laboratorio specialistico UOC Ematologia - Ospedale "San Francesco" - ATS-ASSL Nuoro	Piras Giovanna et al
EPI_ISL_458085	Laboratorio Biologia Molecolare Sars Cov2 - UOC Laboratorio Analisi - Servizio Medicina di Laboratorio , Ospedale "San Francesco" - ATS- ASSL Nuoro	Laboratorio specialistico UOC Ematologia - Ospedale "San Francesco" - ATS-ASSL Nuoro	Piras Giovanna et al
EPI_ISL_459966	Institut Pasteur du Maroc	Institut Pasteur du Maroc	Marion Barbet et al
EPI_ISL_459975	Institut Pasteur du Maroc	Institut Pasteur du Maroc	Marion Barbet et al
EPI_ISL_460079	Molecular Virology Unit, Fondazione IRCCS Policlinico San Matteo , Pavia	Laboratory of Virology, INMI Lazzaro Spallanzani IRCCS	Barbara Bartolini et al
EPI_ISL_460080	Molecular Virology Unit, Fondazione IRCCS Policlinico San Matteo , Pavia	Laboratory of Virology, INMI Lazzaro Spallanzani IRCCS	Antonio Piralla et al
EPI_ISL_460081	Molecular Virology Unit, Fondazione IRCCS Policlinico San Matteo , Pavia	Laboratory of Virology, INMI Lazzaro Spallanzani IRCCS	Fausto Baldanti et al
EPI_ISL_460082	Molecular Virology Unit, Fondazione IRCCS Policlinico San Matteo , Pavia	Laboratory of Virology, INMI Lazzaro Spallanzani IRCCS	Martina Rueca et al
EPI_ISL_460083	Molecular Virology Unit, Fondazione IRCCS Policlinico San Matteo , Pavia	Laboratory of Virology, INMI Lazzaro Spallanzani IRCCS	Martina Rueca et al
EPI_ISL_460084	Molecular Virology Unit, Fondazione IRCCS Policlinico San Matteo , Pavia	Laboratory of Virology, INMI Lazzaro Spallanzani IRCCS	Fausto Baldanti et al
EPI_ISL_460086	Molecular Virology Unit, Fondazione IRCCS Policlinico San Matteo , Pavia	Laboratory of Virology, INMI Lazzaro Spallanzani IRCCS	Maria R. Capobianchi et al
EPI_ISL_460087	Molecular Virology Unit, Fondazione IRCCS Policlinico San Matteo , Pavia	Laboratory of Virology, INMI Lazzaro Spallanzani IRCCS	Cesare E.M. Gruber et al
EPI_ISL_460088	Molecular Virology Unit, Fondazione IRCCS Policlinico San Matteo , Pavia	Laboratory of Virology, INMI Lazzaro Spallanzani IRCCS	Martina Rueca et al
EPI_ISL_460089	Molecular Virology Unit, Fondazione IRCCS Policlinico San Matteo , Pavia	Laboratory of Virology, INMI Lazzaro Spallanzani IRCCS	Antonino Di Caro et al
EPI_ISL_460090	Molecular Virology Unit, Fondazione IRCCS Policlinico San Matteo , Pavia	Laboratory of Virology, INMI Lazzaro Spallanzani IRCCS	Antonio Piralla et al
EPI_ISL_460091	Molecular Virology Unit, Fondazione IRCCS Policlinico San Matteo , Pavia	Laboratory of Virology, INMI Lazzaro Spallanzani IRCCS	Antonino Di Caro et al
EPI_ISL_460092	Molecular Virology Unit, Fondazione IRCCS Policlinico San Matteo , Pavia	Laboratory of Virology, INMI Lazzaro Spallanzani IRCCS	Cesare E.M. Gruber et al
EPI_ISL_460093	Molecular Virology Unit, Fondazione IRCCS Policlinico San Matteo , Pavia	Laboratory of Virology, INMI Lazzaro Spallanzani IRCCS	Maria R. Capobianchi et al
EPI_ISL_460094	Molecular Virology Unit, Fondazione IRCCS Policlinico San Matteo , Pavia	Laboratory of Virology, INMI Lazzaro Spallanzani IRCCS	Barbara Bartolini et al
EPI_ISL_460095	Molecular Virology Unit, Fondazione IRCCS Policlinico San Matteo , Pavia	Laboratory of Virology, INMI Lazzaro Spallanzani IRCCS	Barbara Bartolini et al
EPI_ISL_460814	Dutch COVID-19 response team	Erasmus Medical Center	Bas Oude Munnink et al
EPI_ISL_461083	Dutch COVID-19 response team	Erasmus Medical Center	Bas Oude Munnink et al
EPI_ISL_461114	Dutch COVID-19 response team	Erasmus Medical Center	Bas Oude Munnink et al
EPI_ISL_462258	KU Leuven, Rega Institute, Clinical and Epidemiological Virology	KU Leuven, Rega Institute, Clinical and Epidemiological Virology	Tony Wawina-Bokalanga et al
EPI_ISL_462450	Clinical Center, University of Sarajevo	Charite Universitatsmedizin Berlin, Institute of Virology	Victor M Corman et al
EPI_ISL_462462	Clinical Center, University of Sarajevo	Charite Universitatsmedizin Berlin, Institute of Virology	Victor M Corman et al
EPI_ISL_462463	Clinical Center, University of Sarajevo	Charite Universitatsmedizin Berlin, Institute of Virology	Victor M Corman et al
EPI_ISL_462464	Clinical Center, University of Sarajevo	Charite Universitatsmedizin Berlin, Institute of Virology	Victor M Corman et al
EPI_ISL_462470	Clinical Center, University of Sarajevo	Charite Universitatsmedizin Berlin, Institute of Virology	Victor M Corman et al
EPI_ISL_462476	Clinical Center, University of Sarajevo	Charite Universitatsmedizin Berlin, Institute of Virology	Victor M Corman et al
EPI_ISL_463743	Department of Molecular Virology, Cyprus Institute of Neurology and Genetics	Department of Molecular Virology, Cyprus Institute of Neurology and Genetics	Jan Richter et al
EPI_ISL_463747	Department of Molecular Virology, Cyprus Institute of Neurology and Genetics	Department of Molecular Virology, Cyprus Institute of Neurology and Genetics	Jan Richter et al
EPI_ISL_464204	Respiratory Virus Unit, Microbiology Services Colindale, Public Health England	Respiratory Virus Unit, Microbiology Services Colindale, Public Health England	PHE Covid Sequencing Team et al
EPI_ISL_464225	Respiratory Virus Unit, Microbiology Services Colindale, Public Health England	Respiratory Virus Unit, Microbiology Services Colindale, Public Health England	PHE Covid Sequencing Team et al
EPI_ISL_464412	Respiratory Virus Unit, Microbiology Services Colindale, Public Health England	Respiratory Virus Unit, Microbiology Services Colindale, Public Health England	PHE Covid Sequencing Team et al
EPI_ISL_467518	NHLS-IALCH	KRISP, KZN Research Innovation and Sequencing Platform	Giandhari J et al
EPI_ISL_467781	National Influenza Centre Romania	Charite Universitatsmedizin Berlin, Institute of Virology	Victor M Corman et al
EPI_ISL_468032	SA Pathology	SA Pathology	Lex Leong et al
EPI_ISL_468037	SA Pathology	SA Pathology	Lex Leong et al
EPI_ISL_468137	[Romania, Bucharest] National Institute for Infectious Diseases “Prof. Dr. Matei Balș”	[Romania, Bucharest] National Institute for Infectious Diseases “Prof. Dr. Matei Balș”	Leontina Banica et al
EPI_ISL_468143	[Romania, Bucharest] National Institute for Infectious Diseases “Prof. Dr. Matei Balș”	[Romania, Bucharest] National Institute for Infectious Diseases “Prof. Dr. Matei Balș”	Leontina Banica et al
EPI_ISL_468914	Istituto Zooprofilattico Sperimentale Puglia e Basilicata; Dipartimento di Bioscienze, Biotecnologie e Biofarmaceutica dell’Università degli Studi di Bari “A.Moro”; Istituto di Biomembrane. Bioenergetica e Biotecnologie Molecolari del Consiglio Nazionale delle Ricerche di Bari	Beaconlab (Bioinformatics, Evolution and Comparative Genomics lab), Dept of Biosciences, University on Milan	Parisi A. et al
EPI_ISL_469016	Istituto Zooprofilattico Sperimentale Puglia e Basilicata; Dipartimento di Bioscienze, Biotecnologie e Biofarmaceutica dell’Università degli Studi di Bari “A.Moro”; Istituto di Biomembrane. Bioenergetica e Biotecnologie Molecolari del Consiglio Nazionale delle Ricerche di Bari	Beaconlab (Bioinformatics, Evolution and Comparative Genomics lab), Dept of Biosciences, University on Milan	Parisi A. et al
EPI_ISL_469018	Istituto Zooprofilattico Sperimentale Puglia e Basilicata; Dipartimento di Bioscienze, Biotecnologie e Biofarmaceutica dell’Università degli Studi di Bari “A.Moro”; Istituto di Biomembrane. Bioenergetica e Biotecnologie Molecolari del Consiglio Nazionale delle Ricerche di Bari	Beaconlab (Bioinformatics, Evolution and Comparative Genomics lab), Dept of Biosciences, University on Milan	Parisi A. et al
EPI_ISL_469019	Istituto Zooprofilattico Sperimentale Puglia e Basilicata; Dipartimento di Bioscienze, Biotecnologie e Biofarmaceutica dell’Università degli Studi di Bari “A.Moro”; Istituto di Biomembrane. Bioenergetica e Biotecnologie Molecolari del Consiglio Nazionale delle Ricerche di Bari	Beaconlab (Bioinformatics, Evolution and Comparative Genomics lab), Dept of Biosciences, University on Milan	Parisi A. et al
EPI_ISL_469020	Istituto Zooprofilattico Sperimentale Puglia e Basilicata; Dipartimento di Bioscienze, Biotecnologie e Biofarmaceutica dell’Università degli Studi di Bari “A.Moro”; Istituto di Biomembrane. Bioenergetica e Biotecnologie Molecolari del Consiglio Nazionale delle Ricerche di Bari	Beaconlab (Bioinformatics, Evolution and Comparative Genomics lab), Dept of Biosciences, University on Milan	Parisi A. et al
EPI_ISL_469021	Istituto Zooprofilattico Sperimentale Puglia e Basilicata; Dipartimento di Bioscienze, Biotecnologie e Biofarmaceutica dell’Università degli Studi di Bari “A.Moro”; Istituto di Biomembrane. Bioenergetica e Biotecnologie Molecolari del Consiglio Nazionale delle Ricerche di Bari	Beaconlab (Bioinformatics, Evolution and Comparative Genomics lab), Dept of Biosciences, University on Milan	Parisi A. et al
EPI_ISL_469022	Istituto Zooprofilattico Sperimentale Puglia e Basilicata; Dipartimento di Bioscienze, Biotecnologie e Biofarmaceutica dell’Università degli Studi di Bari “A.Moro”; Istituto di Biomembrane. Bioenergetica e Biotecnologie Molecolari del Consiglio Nazionale delle Ricerche di Bari	Beaconlab (Bioinformatics, Evolution and Comparative Genomics lab), Dept of Biosciences, University on Milan	Parisi A. et al
EPI_ISL_469023	Istituto Zooprofilattico Sperimentale Puglia e Basilicata; Dipartimento di Bioscienze, Biotecnologie e Biofarmaceutica dell’Università degli Studi di Bari “A.Moro”; Istituto di Biomembrane. Bioenergetica e Biotecnologie Molecolari del Consiglio Nazionale delle Ricerche di Bari	Beaconlab (Bioinformatics, Evolution and Comparative Genomics lab), Dept of Biosciences, University on Milan	Parisi A. et al
EPI_ISL_469077	Karolinska Universitetslaboratoriet	The Public Health Agency of Sweden	Oskar Karlsson Lindsjo et al
EPI_ISL_469256	National Institute for Viral Disease Control and Prevention, China CDC	National Institute for Viral Disease Control and Prevention, China CDC	Xiang Zhao et al
EPI_ISL_470616	Laboratorio de Virologia Molecular / UFRJ	Bioinformatics Laboratory / LNCC	Alexandra Gerber et al
EPI_ISL_470878	National Institute for Communicable Diseases of the National Health Laboratory Service	National Institute for Communicable Diseases of the National Health Laboratory Service	Allam M et al
EPI_ISL_470880	National Institute for Communicable Diseases of the National Health Laboratory Service	National Institute for Communicable Diseases of the National Health Laboratory Service	Allam M et al
EPI_ISL_471158	MRCG at LSHTM Genomics lab	MRCG at LSHTM Genomics lab	Sesay et al
EPI_ISL_471458	Centre de Virologie des Maladies Tropicales	Functional Genomic Platform/Service Analyses Biologique/UATRS/ Centre National Pour la Recherche Scientifique Et Technique (CNRST)	Hicham EL ANNAZ et al
EPI_ISL_471460	Centre de Virologie des Maladies Tropicales	Functional Genomic Platform/Service Analyses Biologique/UATRS/ Centre National Pour la Recherche Scientifique Et Technique (CNRST)	Hicham EL ANNAZ et al
EPI_ISL_472420	Queens Medical Centre, Clinical Microbiology Department / DeepSeq Nottingham	COVID-19 Genomics UK (COG-UK) Consortium	Gemma Clark et al
EPI_ISL_472424	Queens Medical Centre, Clinical Microbiology Department / DeepSeq Nottingham	COVID-19 Genomics UK (COG-UK) Consortium	Gemma Clark et al
EPI_ISL_474994	Israel Central Virology laboratory	Israel Central Virology laboratory	Neta Zuckerman et al
EPI_ISL_475724	Egyptian National Cancer Institute (ENCI)	Egyptian National Cancer Institute (ENCI)	Zekri et al
EPI_ISL_475834	Austrian Agency for Health and Food Safety (AGES)	Bergthaler laboratory, CeMM Research Center for Molecular Medicine of the Austrian Academy of Sciences	Alexandra Popa et al
EPI_ISL_475902	Zentralinstitut für medizinische und chemische Labordiagnostik, Universitätskliniken Insbruck	Bergthaler laboratory, CeMM Research Center for Molecular Medicine of the Austrian Academy of Sciences	Alexandra Popa et al
EPI_ISL_475924	Institut für Virologie am Department für Hygiene, Mikrobiologie und Public Health	Bergthaler laboratory, CeMM Research Center for Molecular Medicine of the Austrian Academy of Sciences	Alexandra Popa et al
EPI_ISL_475999	National Public Health Laboratory, National Centre for Infectious Diseases	National Public Health Laboratory, National Centre for Infectious Diseases	Mak TM et al
EPI_ISL_476071	University of Debrecen, Department of Medical Microbiology	National Laboratory of Virology, Szentágothai Research Centre	Endre Gábor Tóth et al
EPI_ISL_476078	University of Szeged, Institute of Clinical Microbiology	National Laboratory of Virology, Szentágothai Research Centre	Endre Gábor Tóth et al
EPI_ISL_476102	Viollier AG	Department of Biosystems Science and Engineering, ETH Zürich	Christian Beisel et al
EPI_ISL_476139	Folkhalsomyndigheten	The Public Health Agency of Sweden	Oskar Karlsson Lindsjo et al
EPI_ISL_476702	Incubadora Venezolana de Ciencia, Venezuela	Incubadora Venezolana de Ciencia, Venezuela / Instituto Nacional de Salud, Bogotá, Colombia / Grupo de Investigaciones Microbiológicas-UR (GIMUR), Departamento de Biología, Facultad de Ciencias Naturales, Universidad del Rosario, Bogotá, Colombia / Icahn School of Medicine at Mount Sinai, New York, USA	Alberto Paniz-Mondolfi et al
EPI_ISL_476704	Incubadora Venezolana de Ciencia, Venezuela	Incubadora Venezolana de Ciencia, Venezuela / Instituto Nacional de Salud, Bogotá, Colombia / Grupo de Investigaciones Microbiológicas-UR (GIMUR), Departamento de Biología, Facultad de Ciencias Naturales, Universidad del Rosario, Bogotá, Colombia / Icahn School of Medicine at Mount Sinai, New York, USA	Alberto Paniz-Mondolfi et al
EPI_ISL_476825	Laboratoire des Fièvres Hémorragiques Virales du Benin	Charité-Universitätsmedizin Berlin	Yadouleton et al
EPI_ISL_476828	Laboratoire des Fièvres Hémorragiques Virales du Benin	Charité-Universitätsmedizin Berlin	Yadouleton et al
EPI_ISL_476836	National Influenza Centre for Nothern Greece	National Influenza Centre for Nothern Greece	Maria Christoforidi et al
EPI_ISL_476993	KU Leuven, Rega Institute, Clinical and Epidemiological Virology	KU Leuven, Rega Institute, Clinical and Epidemiological Virology	Tony Wawina-Bokalanga et al
EPI_ISL_477010	University of Debrecen, Department of Medical Microbiology	National Laboratory of Virology, Szentágothai Research Centre	Endre Gábor Tóth et al
EPI_ISL_477193	Istituto Zooprofilattico Sperimentale Puglia e Basilicata;	Beaconlab (Bioinformatics, Evolution and Comparative Genomics lab), Dept of Biosciences, University on Mila	Parisi A. et al
EPI_ISL_477194	Istituto Zooprofilattico Sperimentale Puglia e Basilicata;	Beaconlab (Bioinformatics, Evolution and Comparative Genomics lab), Dept of Biosciences, University on Mila	Parisi A. et al
EPI_ISL_477195	Istituto Zooprofilattico Sperimentale Puglia e Basilicata;	Beaconlab (Bioinformatics, Evolution and Comparative Genomics lab), Dept of Biosciences, University on Milan	Parisi A. et al
EPI_ISL_477196	Istituto Zooprofilattico Sperimentale Puglia e Basilicata;	Beaconlab (Bioinformatics, Evolution and Comparative Genomics lab), Dept of Biosciences, University on Milan	Parisi A. et al
EPI_ISL_477197	Istituto Zooprofilattico Sperimentale Puglia e Basilicata;	Beaconlab (Bioinformatics, Evolution and Comparative Genomics lab), Dept of Biosciences, University on Milan	Parisi A. et al
EPI_ISL_477198	Istituto Zooprofilattico Sperimentale Puglia e Basilicata;	Beaconlab (Bioinformatics, Evolution and Comparative Genomics lab), Dept of Biosciences, University on Milan	Parisi A. et al
EPI_ISL_477199	Istituto Zooprofilattico Sperimentale Puglia e Basilicata;	Beaconlab (Bioinformatics, Evolution and Comparative Genomics lab), Dept of Biosciences, University on Milan	Parisi A. et al
EPI_ISL_477200	Istituto Zooprofilattico Sperimentale Puglia e Basilicata;	Beaconlab (Bioinformatics, Evolution and Comparative Genomics lab), Dept of Biosciences, University on Milan	Parisi A. et al
EPI_ISL_477201	Istituto Zooprofilattico Sperimentale Puglia e Basilicata;	Beaconlab (Bioinformatics, Evolution and Comparative Genomics lab), Dept of Biosciences, University on Milan	Parisi A. et al
EPI_ISL_477202	Istituto Zooprofilattico Sperimentale Puglia e Basilicata;	Beaconlab (Bioinformatics, Evolution and Comparative Genomics lab), Dept of Biosciences, University on Mila	Parisi A. et al
EPI_ISL_477203	Istituto Zooprofilattico Sperimentale Puglia e Basilicata;	Beaconlab (Bioinformatics, Evolution and Comparative Genomics lab), Dept of Biosciences, University on Mila	Parisi A. et al
EPI_ISL_477204	Prof. Massimo Zollo CEINGE TASK-FORCE COVID19 - Regione Campania	Prof. Massimo Zollo CEINGE TASK-FORCE COVID19 - Regione Campania	Veronica Ferrucci1 et al
EPI_ISL_477616	University of Szeged, Institute of Clinical Microbiology	National Laboratory of Virology, Szentágothai Research Centre	Endre Gábor Tóth et al
EPI_ISL_478435	University College London, Great Ormond Street Hospital for Children NHS Foundation Trust, Imperial College Healthcare NHS Trust	COVID-19 Genomics UK (COG-UK) Consortium	Sergi Castellano et al
EPI_ISL_479502	NIV Influenza	NIV Influenza	Potdar et al
EPI_ISL_479617	Laboratory of Molecular Virology of the International Centre for Genetic Engineering and Biotechnology (ICGEB)	ARGO Open Lab Platform for Genome Sequencing	Licastro et al
EPI_ISL_479618	Laboratory of Molecular Virology of the International Centre for Genetic Engineering and Biotechnology (ICGEB)	ARGO Open Lab Platform for Genome Sequencing	Licastro et al
EPI_ISL_479619	Laboratory of Molecular Virology of the International Centre for Genetic Engineering and Biotechnology (ICGEB)	ARGO Open Lab Platform for Genome Sequencing	Licastro et al
EPI_ISL_479790	Laboratory of Molecular Virology of the International Centre for Genetic Engineering and Biotechnology (ICGEB)	ARGO Open Lab Platform for Genome Sequencing	Licastro et al
EPI_ISL_479791	Laboratory of Molecular Virology of the International Centre for Genetic Engineering and Biotechnology (ICGEB)	ARGO Open Lab Platform for Genome Sequencing	Licastro et al
EPI_ISL_479799	Sapporo City Institute of Public Health	Pathogen Genomics Center, National Institute of Infectious Diseases	Tsuyoshi Sekizuka et al
EPI_ISL_479800	Sapporo City Institute of Public Health	Pathogen Genomics Center, National Institute of Infectious Diseases	Tsuyoshi Sekizuka et al
EPI_ISL_480245	Genomic Laboratory (GLAB) (Conjoint lab of Health Directorate of Istanbul and Istanbul Technical University)	Genomic Laboratory (GLAB), Istanbul Technical University	Ilker Karacan et al
EPI_ISL_480298	National Reference Laboratory "Influenza and acute respiratory diseases"	NRL-HIV	Ivan Ivanov et al
EPI_ISL_480302	National Reference Laboratory "Influenza and acute respiratory diseases"	NRL-HIV	Ivan Ivanov et al
EPI_ISL_480305	National Reference Laboratory "Influenza and acute respiratory diseases"	NRL-HIV	Ivan Ivanov et al
EPI_ISL_480310	National Reference Laboratory "Influenza and acute respiratory diseases"	NRL-HIV	Ivan Ivanov et al
EPI_ISL_480312	Hospital Mexico	Charité Virology-University of Costa Rica	Andres Moreira-Soto et al
EPI_ISL_480316	Hospital Clínica Bíblica	Charité Virology-University of Costa Rica	Andres Moreira-Soto et al
EPI_ISL_480318	Hospital Clínica Bíblica	Charité Virology-University of Costa Rica	Andres Moreira-Soto et al
EPI_ISL_480319	Hospital Clínica Bíblica	Charité Virology-University of Costa Rica	Andres Moreira-Soto et al
EPI_ISL_480346	Microbial Genomics Laboratory, Institut Pasteur de Montevideo	Microbial Genomics Laboratory, Institut Pasteur de Montevideo	Cecilia Salazar et al
EPI_ISL_481207	Ostfold Hospital Trust - Kalnes, Centre for Laboratory Medicine, Section for gene technology and infection serology	Norwegian Institute of Public Health, Department of Virology	Kathrine Stene-Johansen et al
EPI_ISL_481210	Ostfold Hospital Trust - Kalnes, Centre for Laboratory Medicine, Section for gene technology and infection serology	Norwegian Institute of Public Health, Department of Virology	Kathrine Stene-Johansen et al
EPI_ISL_481533	Department of Virology and Immunology, University of Helsinki and Helsinki University Hospital, Huslab Finland	Department of Virology, Faculty of Medicine, University of Helsinki, Helsinki, Finland	Teemu Smura et al
EPI_ISL_481571	Department of Virology and Immunology, University of Helsinki and Helsinki University Hospital, Huslab Finland	Department of Virology, Faculty of Medicine, University of Helsinki, Helsinki, Finland	Teemu Smura et al
EPI_ISL_481584	Department of Virology and Immunology, University of Helsinki and Helsinki University Hospital, Huslab Finland	Department of Virology, Faculty of Medicine, University of Helsinki, Helsinki, Finland	Teemu Smura et al
EPI_ISL_481692	Department of Virology and Immunology, University of Helsinki and Helsinki University Hospital, Huslab Finland	Department of Virology, Faculty of Medicine, University of Helsinki, Helsinki, Finland	Teemu Smura et al
EPI_ISL_482774	Medical Ain Shams Research Institute (MASRI), Ain Shams University	Medical Ain Shams Research Institute (MASRI), Ain Shams University	Hesham Elghazaly et al
EPI_ISL_483555	Kingdom of Bahrein Ministry of Health	Erasmus Medical Center	Bas Oude Munnink et al
EPI_ISL_483561	Kingdom of Bahrein Ministry of Health	Erasmus Medical Center	Bas Oude Munnink et al
EPI_ISL_483719	Israel Central Virology laboratory	Israel Central Virology laboratory	Neta Zuckerman et al
EPI_ISL_483859	Department of Microbiology, Government Medical College, Surat	Gujarat Biotechnology Research Centre	Summaiya Mullan et al
EPI_ISL_486466	Viollier AG	Department of Biosystems Science and Engineering, ETH Zürich	Christian Beisel et al
EPI_ISL_486646	Microbiology, Virology and Biemergency Laboratory-ASST FBF Sacco	Microbiology, Virology and Biemergency Laboratory-ASST FBF Sacco	Mancon A et al
EPI_ISL_486647	Microbiology, Virology and Biemergency Laboratory-ASST FBF Sacco	Microbiology, Virology and Biemergency Laboratory-ASST FBF Sacco	Mancon A et al
EPI_ISL_486648	Microbiology, Virology and Biemergency Laboratory-ASST FBF Sacco	Microbiology, Virology and Biemergency Laboratory-ASST FBF Sacco	Micheli V et al
EPI_ISL_486649	Microbiology, Virology and Biemergency Laboratory-ASST FBF Sacco	Microbiology, Virology and Biemergency Laboratory-ASST FBF Sacco	Rimoldi SG et al
EPI_ISL_486650	Microbiology, Virology and Biemergency Laboratory-ASST FBF Sacco	Microbiology, Virology and Biemergency Laboratory-ASST FBF Sacco	Romeri F et al
EPI_ISL_486651	Microbiology, Virology and Biemergency Laboratory-ASST FBF Sacco	Microbiology, Virology and Biemergency Laboratory-ASST FBF Sacco	Mancon A et al
EPI_ISL_486652	Microbiology, Virology and Biemergency Laboratory-ASST FBF Sacco	Microbiology, Virology and Biemergency Laboratory-ASST FBF Sacco	Micheli V et al
EPI_ISL_486654	Microbiology, Virology and Biemergency Laboratory-ASST FBF Sacco	Microbiology, Virology and Biemergency Laboratory-ASST FBF Sacco	Romeri F et al
EPI_ISL_486655	Microbiology, Virology and Biemergency Laboratory-ASST FBF Sacco	Microbiology, Virology and Biemergency Laboratory-ASST FBF Sacco	Mancon A et al
EPI_ISL_486656	Microbiology, Virology and Biemergency Laboratory-ASST FBF Sacco	Microbiology, Virology and Biemergency Laboratory-ASST FBF Sacco	Micheli V et al
EPI_ISL_486657	Microbiology, Virology and Biemergency Laboratory-ASST FBF Sacco	Microbiology, Virology and Biemergency Laboratory-ASST FBF Sacco	Rimoldi SG et al
EPI_ISL_486658	Microbiology, Virology and Biemergency Laboratory-ASST FBF Sacco	Microbiology, Virology and Biemergency Laboratory-ASST FBF Sacco	Romeri F et al
EPI_ISL_486659	Microbiology, Virology and Biemergency Laboratory-ASST FBF Sacco	Microbiology, Virology and Biemergency Laboratory-ASST FBF Sacco	Micheli V et al
EPI_ISL_486660	Microbiology, Virology and Biemergency Laboratory-ASST FBF Sacco	Microbiology, Virology and Biemergency Laboratory-ASST FBF Sacco	Rimoldi SG et al
EPI_ISL_486661	Microbiology, Virology and Biemergency Laboratory-ASST FBF Sacco	Microbiology, Virology and Biemergency Laboratory-ASST FBF Sacco	Romeri F et al
EPI_ISL_486662	Microbiology, Virology and Biemergency Laboratory-ASST FBF Sacco	Microbiology, Virology and Biemergency Laboratory-ASST FBF Sacco	Mancon A et al
EPI_ISL_486663	Microbiology, Virology and Biemergency Laboratory-ASST FBF Sacco	Microbiology, Virology and Biemergency Laboratory-ASST FBF Sacco	Micheli V et al
EPI_ISL_486664	Microbiology, Virology and Biemergency Laboratory-ASST FBF Sacco	Microbiology, Virology and Biemergency Laboratory-ASST FBF Sacco	Rimoldi SG et al
EPI_ISL_486665	Microbiology, Virology and Biemergency Laboratory-ASST FBF Sacco	Microbiology, Virology and Biemergency Laboratory-ASST FBF Sacco	Micheli V et al
EPI_ISL_486821	Molecular diagnostic laboratory of Federal Budget Institution of Science "Central Research Institute of Epidemiology" of The Federal Service on Customers' Rights Protection and Human Well-being Surveillance	Group of Genomics and Postgenomic Technologies of Central Research Institute of Epidemilology	Speranskaya AS et al
EPI_ISL_486844	Institute of Microbiology, Universidad San Francisco de Quito	Institute of Microbiology, Universidad San Francisco de Quito	Belén Prado-Vivar et al
EPI_ISL_486846	Institute of Microbiology, Universidad San Francisco de Quito	Institute of Microbiology, Universidad San Francisco de Quito	Belén Prado-Vivar et al
EPI_ISL_486887	National Influenza Center, Bahrain	National Influenza Center, Bahrain	Zaed et al
EPI_ISL_487276	Department of Food Safety, Nutrition and Veterinary public health, Istituto Superiore di Sanita'	Department of Biomedical, Surgical and Dental Sciences and Department of Biomedical Sciences for Health	Delbue et al
EPI_ISL_487446	CICM-Mali	Bundeswehr Institut of Microbiology	Kouriba et al
EPI_ISL_487451	CICM-Mali	Bundeswehr Institut of Microbiology	Kouriba et al
EPI_ISL_488547	NU-OMICS DNA Sequencing research facility, Northumbria University	Wellcome Sanger Institute for the COVID-19 Genomics UK (COG-UK) consortium	Chris Duncan et al
EPI_ISL_489146	NU-OMICS DNA Sequencing research facility, Northumbria University	Wellcome Sanger Institute for the COVID-19 Genomics UK (COG-UK) consortium	Chris Duncan et al
EPI_ISL_489977	Viollier AG	Department of Biosystems Science and Engineering, ETH Zürich	Christian Beisel et al
EPI_ISL_489996	King Fahad Medical City	King Fahad Medical City	Alosaimi et al
EPI_ISL_491089	Suceava County Emergency Hospital	"Stefan cel Mare" University Metagenomics Lab	Lobiuc Andrei et al.
EPI_ISL_491116	Oman-National Influenza Center	Biotechnology & OMICs Laboratory	Samira Al-Mahruqi et al
EPI_ISL_491134	Oman-National Influenza Center	Biotechnology & OMICs Laboratory	Samiha Al-Kharusi et al
EPI_ISL_491154	Oman-National Influenza Center	Biotechnology & OMICs Laboratory	Abdul Latif Khan et al
EPI_ISL_491226	Instituto Gulbenkian de Ciência	Instituto Gulbenkian de Ciência	Cathy Paulino et al
EPI_ISL_491941	Centro de Investigaciones, Universidad de Especialidades Espíritu Santo	Institute of Microbiology, Universidad San Francisco de Quito	Derly Andrade et al
EPI_ISL_492072	1. ViroGenetics - BSL3 Laboratory of Virology, Małopolska Centre of Biotechnology, Jagiellonian University; 2. II Department of Internal Medicine, Faculty of Medicine, Jagiellonian University Medical College; 3. Narodowy Instytut Zdrowia Publicznego – Państwowy Zakład Higieny (NIZP-PZH)	1. ViroGenetics - BSL3 Laboratory of Virology, Małopolska Centre of Biotechnology, Jagiellonian University; 2. II Department of Internal Medicine, Faculty of Medicine, Jagiellonian University Medical College; 3. Narodowy Instytut Zdrowia Publicznego – Państwowy Zakład Higieny (NIZP-PZH).	Katarzyna Pancer et al
EPI_ISL_492980	IRCCS Sacro Cuore Don Calabria Hospital, Department of Infectious, Tropical Diseases & Microbiology	University of Verona, Department of Biotechnology	Antonio Mori et al
EPI_ISL_492981	IRCCS Sacro Cuore Don Calabria Hospital, Department of Infectious, Tropical Diseases & Microbiology	University of Verona, Department of Biotechnology	Antonio Mori et al
EPI_ISL_492982	IRCCS Sacro Cuore Don Calabria Hospital, Department of Infectious, Tropical Diseases & Microbiology	University of Verona, Department of Biotechnology	Antonio Mori et al
EPI_ISL_492983	IRCCS Sacro Cuore Don Calabria Hospital, Department of Infectious, Tropical Diseases & Microbiology	University of Verona, Department of Biotechnology	Antonio Mori et al
EPI_ISL_492984	IRCCS Sacro Cuore Don Calabria Hospital, Department of Infectious, Tropical Diseases & Microbiology	University of Verona, Department of Biotechnology	Antonio Mori et al
EPI_ISL_492985	IRCCS Sacro Cuore Don Calabria Hospital, Department of Infectious, Tropical Diseases & Microbiology	University of Verona, Department of Biotechnology	Antonio Mori et al
EPI_ISL_492986	IRCCS Sacro Cuore Don Calabria Hospital, Department of Infectious, Tropical Diseases & Microbiology	University of Verona, Department of Biotechnology	Antonio Mori et al
EPI_ISL_492987	IRCCS Sacro Cuore Don Calabria Hospital, Department of Infectious, Tropical Diseases & Microbiology	University of Verona, Department of Biotechnology	Antonio Mori et al
EPI_ISL_492988	Centrālā laboratorija	Latvian Biomedical Research and Study Centre	Ivars Silamiķelis et al
EPI_ISL_493328	INMI Lazzaro Spallanzani IRCCS	INMI Lazzaro Spallanzani IRCCS	Martina Rueca et al
EPI_ISL_493329	INMI Lazzaro Spallanzani IRCCS	INMI Lazzaro Spallanzani IRCCS	Barbara Bartolini et al
EPI_ISL_493330	INMI Lazzaro Spallanzani IRCCS	INMI Lazzaro Spallanzani IRCCS	Cesare E.M. Gruber et al
EPI_ISL_493331	INMI Lazzaro Spallanzani IRCCS	INMI Lazzaro Spallanzani IRCCS	Martina Rueca et al
EPI_ISL_493369	Furst Medical Laboratory	Norwegian Institute of Public Health, Department of Virology	Kathrine Stene-Johansen et al
EPI_ISL_493383	Medical Microbiology Unit, Department for Laboratory Medicine, Drammen Hospital, Vestre Viken Health Trust,	Norwegian Institute of Public Health, Department of Virology	Kathrine Stene-Johansen et al
EPI_ISL_495065	GAIMS & G K General Hospital	Gujarat Biotechnology Research Centre	Nikha Trivedi et al
EPI_ISL_495433	Kafkas University, Faculty of Medicine, Department of Medical Microbiology	Kafkas University, Faculty of Medicine, Department of Medical Microbiology	Murat Karamese et al
EPI_ISL_495436	Kafkas University, Faculty of Medicine, Department of Medical Microbiology	Kafkas University, Faculty of Medicine, Department of Medical Microbiology	Murat Karamese et al
EPI_ISL_496482	Dept. Infectious, Tropical Diseases & Microbiology, IRCCS Sacro Cuore Don Calabria Hospital	1) Dept. Infectious, Tropical Diseases & Microbiology, IRCCS Sacro Cuore Don Calabria Hospital; 2) Centro Piattaforme Tecnologiche, University of Verona; 3) Dept. Neurosciences, Biomedicine and Movement Sciences, University of Verona.	1) Antonio Mori et al
EPI_ISL_496702	Gorgas Memorial Laboratory of Health Studies	Gorgas Memorial Laboratory of Health Studies	Danilo Franco et al
EPI_ISL_496863	Gorgas Memorial Laboratory of Health Studies	Gorgas Memorial Laboratory of Health Studies	Danilo Franco et al
EPI_ISL_497962	Division of Viral Diseases, Center for Laboratory Control of Infectious Diseases, Korea Centers for Diseases Control and Prevention	Division of Viral Diseases, Center for Laboratory Control of Infectious Diseases, Korea Centers for Diseases Control and Prevention	Jeong-Min Kim et al
EPI_ISL_497970	Division of Viral Diseases, Center for Laboratory Control of Infectious Diseases, Korea Centers for Diseases Control and Prevention	Division of Viral Diseases, Center for Laboratory Control of Infectious Diseases, Korea Centers for Diseases Control and Prevention	Jeong-Min Kim et al
EPI_ISL_498238	Institut Pasteur de Dakar	Institut Pasteur de Dakar	Ndongo Dia et al
EPI_ISL_498270	Department of Microbiology, The University of Hong Kong	Department of Microbiology, The University of Hong Kong	Kelvin K.W. To et al
EPI_ISL_498271	Department of Microbiology, The University of Hong Kong	Department of Microbiology, The University of Hong Kong	Kelvin K.W. To et al
EPI_ISL_498551	Lebanese American University	Lebanese American University	Abi Habib et al
EPI_ISL_498552	Lebanese American University	Lebanese American University	Abi Habib et al
EPI_ISL_498559	Laboratory of Molecular Virology International Center for Genetic Engineering and Biotechnology (ICGEB)	ARGO Open Lab Platform for Genome Sequencing	Licastro D et al
EPI_ISL_498560	Laboratory of Molecular Virology International Center for Genetic Engineering and Biotechnology (ICGEB)	ARGO Open Lab Platform for Genome Sequencing	Licastro D et al
EPI_ISL_498561	Laboratory of Molecular Virology International Center for Genetic Engineering and Biotechnology (ICGEB)	ARGO Open Lab Platform for Genome Sequencing	Licastro D et al
EPI_ISL_498562	Laboratory of Molecular Virology International Center for Genetic Engineering and Biotechnology (ICGEB)	ARGO Open Lab Platform for Genome Sequencing	Licastro D et al
EPI_ISL_498563	Laboratory of Molecular Virology International Center for Genetic Engineering and Biotechnology (ICGEB)	ARGO Open Lab Platform for Genome Sequencing	Licastro D et al
EPI_ISL_498691	National Institute for Viral Disease Control and Prevention, China CDC	National Institute for Viral Disease Control and Prevention, China CDC	Xiang Zhao et al
EPI_ISL_498693	National Institute for Viral Disease Control and Prevention, China CDC	National Institute for Viral Disease Control and Prevention, China CDC	Xiang Zhao et al
EPI_ISL_500902	Viollier AG	Department of Biosystems Science and Engineering, ETH Zürich	Christian Beisel et al
EPI_ISL_501220	Department of Medical Microbiology, University Malaya Medical Centre	Department of Medical Microbiology, Faculty of Medicine, University of Malaya	Yoong Min CHONG et al
EPI_ISL_501235	Hellenic Pasteur Institute, National Influenza Reference laboratory of Southern Greece & Unit of Bioinformatics and Applied Genomics	Hellenic Pasteur Institute, National Influenza Reference laboratory of Southern Greece & Unit of Bioinformatics and Applied Genomics	Vasiliki Pogka et al
EPI_ISL_501236	Hellenic Pasteur Institute, National Influenza Reference laboratory of Southern Greece & Unit of Bioinformatics and Applied Genomics	Hellenic Pasteur Institute, National Influenza Reference laboratory of Southern Greece & Unit of Bioinformatics and Applied Genomics	Vasiliki Pogka et al
EPI_ISL_501249	Hellenic Pasteur Institute, National Influenza Reference laboratory of Southern Greece & Unit of Bioinformatics and Applied Genomics	Hellenic Pasteur Institute, National Influenza Reference laboratory of Southern Greece & Unit of Bioinformatics and Applied Genomics	Vasiliki Pogka et al
EPI_ISL_501261	National Virus Reference Laboratory	National Virus Reference Laboratory	Michael Carr et al
EPI_ISL_507023	unknown	Infectious Diseases Research, King Abdullah International Medical Research Center (KAIMRC)	Alghoribi et al
EPI_ISL_510273	Hospital Clínico Universitario de Santiago de Compostela	SeqCOVID-SPAIN consortium/IBV(CSIC)	José Javier Costa Alcalde et al
EPI_ISL_510864	Kalmar klinisk mikrobiologi	The Public Health Agency of Sweden	Oskar Karlsson Lindsjo et al
EPI_ISL_511678	ICVS UMinho	Instituto Nacional de Saude (INSA)	Borges et al
EPI_ISL_512297	Hematology Laboratory, Section of Molecular Diagnostics, University Clinical Centre, Medical University of Gdansk	Department of Virology, Faculty of Medicine, University of Helsinki, Helsinki, Finland	Maciej Grzybek et al
EPI_ISL_512313	E. Gulbja Laboratorija	Latvian Biomedical Research and Study Centre	Ivars Silamiķelis et al
EPI_ISL_512613	National Laboratory for Influenza/Virology reference laboratory, Public Health Center of the Ministry of Health of Ukraine	Respiratory Virus Unit, Microbiology Services Colindale, Public Health England	PHE Covid Sequencing Team et al
EPI_ISL_512637	National Laboratory for Influenza/Virology reference laboratory, Public Health Center of the Ministry of Health of Ukraine	Respiratory Virus Unit, Microbiology Services Colindale, Public Health England	PHE Covid Sequencing Team et al
EPI_ISL_512639	National Laboratory for Influenza/Virology reference laboratory, Public Health Center of the Ministry of Health of Ukraine	Respiratory Virus Unit, Microbiology Services Colindale, Public Health England	PHE Covid Sequencing Team et al
EPI_ISL_512640	National Laboratory for Influenza/Virology reference laboratory, Public Health Center of the Ministry of Health of Ukraine	Respiratory Virus Unit, Microbiology Services Colindale, Public Health England	PHE Covid Sequencing Team et al
EPI_ISL_512663	Area De Salud Alajuela Norte - Clinica Dr. Marcial Rodriguez	Inciensa, Instituto Costarricense de Investigación y Enseñanza en Nutrición y Salud	Francisco Duarte et al
EPI_ISL_512664	Area De Salud Alajuela Norte - Clinica Dr. Marcial Rodriguez	Inciensa, Instituto Costarricense de Investigación y Enseñanza en Nutrición y Salud	Francisco Duarte et al
EPI_ISL_512812	Kenema Government Hospital, Ministry of Health and Sanitation	Kenema Government Hospital, Ministry of Health and Sanitation	Goba et al
EPI_ISL_512844	Department of Medical Research	DMR_Myanmar	Myat Htut Nyunt et al
EPI_ISL_513125	Pathogen Genomics Lab King Abdullah University of Science and Technology(KAUST)	Pathogen Genomics Lab King Abdullah University of Science and Technology(KAUST)	Sharif Hala et al
EPI_ISL_513313	Public Health, United States Air Force School of Aerospace Medicine	Public Health, United States Air Force School of Aerospace Medicine	Fries et al
EPI_ISL_514269	Israel Central Virology laboratory	Israel Central Virology laboratory	Neta Zuckerman et al
EPI_ISL_514751	CoronaNet Lab- TaskForce Regione Campania, CEINGE Biotecnologie Avanzate, Via G. Salvatore	CoronaNet Lab- TaskForce Regione Campania, CEINGE Biotecnologie Avanzate, Via G. Salvatore	Zollo et al
EPI_ISL_515103	Department of Biochemistry, Cell and Molecular Biology	WACCBIP, University of Ghana	Ngoi et al
EPI_ISL_515874	Medical Disagnostics Services (MDS)	KRISP, KZN Research Innovation and Sequencing Platform	Giandhari J et al
EPI_ISL_516079	Biomedical Sciences and Public Health, Polytechnic University of Marche	Biomedical Sciences and Public Health, Polytechnic University of Marche	Bagnarelli et al
EPI_ISL_516080	Biomedical Sciences and Public Health, Polytechnic University of Marche	Biomedical Sciences and Public Health, Polytechnic University of Marche	Bagnarelli et al
EPI_ISL_516081	Biomedical Sciences and Public Health, Polytechnic University of Marche	Biomedical Sciences and Public Health, Polytechnic University of Marche	Bagnarelli et al
EPI_ISL_516082	Biomedical Sciences and Public Health, Polytechnic University of Marche	Biomedical Sciences and Public Health, Polytechnic University of Marche	Bagnarelli et al
EPI_ISL_516083	Biomedical Sciences and Public Health, Polytechnic University of Marche	Biomedical Sciences and Public Health, Polytechnic University of Marche	Bagnarelli et al
EPI_ISL_516084	Biomedical Sciences and Public Health, Polytechnic University of Marche	Biomedical Sciences and Public Health, Polytechnic University of Marche	Bagnarelli et al
EPI_ISL_516085	Biomedical Sciences and Public Health, Polytechnic University of Marche	Biomedical Sciences and Public Health, Polytechnic University of Marche	Bagnarelli et al
EPI_ISL_516086	Biomedical Sciences and Public Health, Polytechnic University of Marche	Biomedical Sciences and Public Health, Polytechnic University of Marche	Bagnarelli et al
EPI_ISL_516087	Biomedical Sciences and Public Health, Polytechnic University of Marche	Biomedical Sciences and Public Health, Polytechnic University of Marche	Bagnarelli et al
EPI_ISL_516088	Biomedical Sciences and Public Health, Polytechnic University of Marche	Biomedical Sciences and Public Health, Polytechnic University of Marche	Bagnarelli et al
EPI_ISL_516430	Clinical Hospital - Shtip	Research Center for Genetic Engineering and Biotechnology "Georgi D. Efremov” , Macedonian Academy of Sciences and Arts	RCGEB - MASA et al
EPI_ISL_516431	Clinical Hospital - Shtip	Research Center for Genetic Engineering and Biotechnology "Georgi D. Efremov” , Macedonian Academy of Sciences and Arts	RCGEB - MASA et al
EPI_ISL_516646	Laboratorio de Referencia Nacional de Virus Respiratorio. Centro Nacional de Salud Publica. Instituto Nacional de Salud Peru.	Laboratorio de Referencia Nacional de Biotecnología y Biología Molecular. Centro Nacional de Salud Publica. Instituto Nacional de Salud Peru.	Carlos Padilla Rojas et al
EPI_ISL_516921	Israel Central Virology laboratory	Israel Central Virology laboratory	Neta Zuckerman et al
EPI_ISL_516922	Department for Molecular Diagnostics, Centre for Medical Microbiology, Institute of Public Health of Montenegro	Charité Universitätsmedizin Berlin, Institut für Virologie	Victor M Corman et al
EPI_ISL_516923	Department for Molecular Diagnostics, Centre for Medical Microbiology, Institute of Public Health of Montenegro	Charité Universitätsmedizin Berlin, Institut für Virologie	Victor M Corman et al
EPI_ISL_516924	Department for Molecular Diagnostics, Centre for Medical Microbiology, Institute of Public Health of Montenegro	Charité Universitätsmedizin Berlin, Institut für Virologie	Victor M Corman et al
EPI_ISL_516925	Department for Molecular Diagnostics, Centre for Medical Microbiology, Institute of Public Health of Montenegro	Charité Universitätsmedizin Berlin, Institut für Virologie	Victor M Corman et al
EPI_ISL_516930	Department for Molecular Diagnostics, Centre for Medical Microbiology, Institute of Public Health of Montenegro	Charité Universitätsmedizin Berlin, Institut für Virologie	Victor M Corman et al
EPI_ISL_516934	Nicolae Testemitanu State University of Medicine and Pharmacy	International Centre for Genetic Engineering and Biotechnology (ICGEB) and ARGO Open Lab Platform for Genome Sequencing	Ulinici M et al
EPI_ISL_517616	Academic Hospital Paramaribo	Erasmus Medical Center	Bas Oude Munnink et al
EPI_ISL_517661	Academic Hospital Paramaribo	Erasmus Medical Center	Bas Oude Munnink et al
EPI_ISL_518799	Academic Hospital Paramaribo	Erasmus Medical Center	Bas Oude Munnink et al
EPI_ISL_518811	Academic Hospital Paramaribo	Erasmus Medical Center	Bas Oude Munnink et al
EPI_ISL_518817	Academic Hospital Paramaribo	Erasmus Medical Center	Bas Oude Munnink et al
EPI_ISL_522109	Victorian Infectious Diseases Reference Laboratory (VIDRL)	VIDRL and MDU-PHL	Caly L. et al
EPI_ISL_522512	Division of Viral Diseases, Center for Laboratory Control of Infectious Diseases, Korea Centers for Diseases Control and Prevention	Division of Viral Diseases, Center for Laboratory Control of Infectious Diseases, Korea Centers for Diseases Control and Prevention	Jeong-Min Kim et al
EPI_ISL_522513	Division of Viral Diseases, Center for Laboratory Control of Infectious Diseases, Korea Centers for Diseases Control and Prevention	Division of Viral Diseases, Center for Laboratory Control of Infectious Diseases, Korea Centers for Diseases Control and Prevention	Jeong-Min Kim et al
EPI_ISL_522855	ULSS9 Distretto di Bussolengo	Istituto Zooprofilattico Sperimentale delle Venezie	Adelaide Milani et al
EPI_ISL_522856	ULSS9 Distretto di San Bonifacio	Istituto Zooprofilattico Sperimentale delle Venezie	Adelaide Milani et al
EPI_ISL_522857	ULSS9 Scaligera	Istituto Zooprofilattico Sperimentale delle Venezie	Adelaide Milani et al
[truncated: 3,498 more rows]

## Sheet: 2021-feb
gisaid_epi_isl	originating_lab	submitting_lab	authors
[truncated: 4,001 more rows]

## Sheet: 2021-mar
gisaid_epi_isl	originating_lab	submitting_lab	authors
[truncated: 4,137 more rows]

[truncated: 9 more sheets: 2021-apr, 2021-may, 2021-jun, 2021-jul, 2021-aug, 2021-sep, 2021-oct, 2021-nov, 2021-dec]
